# Supplementary material for: High-throughput sequencing reveals the structure and metabolic resilience of desert microbiome confronting climate change
Source: Front Plant Sci. 2024 Mar 5;15:1294173. doi: 10.3389/fpls.2024.1294173 (PMC10953687; doi:10.3389/fpls.2024.1294173)
Supplement: Supplementary Table 1 — GPS coordinates for sites of sample collection in this study [file Table_1.xlsx]

## Sheet: Sheet1-Table 1
Supplemntary Table 1: GPS coordinates for sites of sample collection in this study
Collection location	HS	PT	HP	AH
Point 1	25°08'22"N 55°29'01"E	24°04'22"N 55°47'25"E	25°39'31"N 55°57'01"E	24°12'21"N 55°55'52"E
Point 2	25°09'10"N 55°30'36"E	24°03'15"N 55°47'38"E	25°40'22"N 55°59'11"E	24°11'22"N 55°57'27"E
Point 3	25°06'21"N 55°34'06"E	24°05'11"N 55°49'21"E	25°34'17"N 55°53'23"E	24°12'06"N 55°57'20"E
Point 4	25°05'53"N 55°36'26"E	24°03'06"N 55°49'51"E	25°35'01"N 55°55'40"E	24°12'06"N 55°57'23"E
Point 5	25°02'38"N 55°39'59"E	24°01'54"N 55°49'54"E	25°32'54"N 55°57'26"E	24°11'50"N 55°57'18"E
