# Supplementary material for: High-throughput sequencing reveals the structure and metabolic resilience of desert microbiome confronting climate change
Source: Front Plant Sci. 2024 Mar 5;15:1294173. doi: 10.3389/fpls.2024.1294173 (PMC10953687; doi:10.3389/fpls.2024.1294173)
Supplement: Supplementary Table 2 — Summary of the bioinformatic analysis using DADA2 pipeline for all samples [file Table_2.xlsx]

## Sheet: Sheet 2 - Table 2
Supplemntary Table 2: Summary of bioinformatic analysis using DADA2 pipeline for all samples
Sample	input	filtered	denoisedF	denoisedR	merged	nonchim
AH-E	67609	49672	48388	48522	42985	41003
AH-R	67625	48728	47992	47945	43512	43447
HP-E	68012	49752	48241	48602	41945	38183
HP-R	68129	54023	50442	51238	36959	29742
HS-E	67848	52159	51348	51255	49737	47352
HS-R	67765	51292	47624	48317	38730	36984
PT-E	67751	49507	48591	48693	44152	44029
PT-R	68133	53286	45755	48065	30874	29375
	542872	408419	388381	392637	328894	310115
