# Supplementary material for: High-throughput sequencing reveals the structure and metabolic resilience of desert microbiome confronting climate change
Source: Front Plant Sci. 2024 Mar 5;15:1294173. doi: 10.3389/fpls.2024.1294173 (PMC10953687; doi:10.3389/fpls.2024.1294173)
Supplement: Supplementary Table 3 — Detailed values for diversity indices. [file Table_3.xlsx]

## Sheet: Sheet3-Table 3
Supplemntary Table 3: Results of diversity indices analysis
sample	type	Plant	Observed	Chao1	Shannon
AH-E	Endosphere	AH	177	178	1.48
AH-R	Rhizosphere	AH	122	122	0.39
HP-E	Endosphere	HP	357	357.81	2.33
HP-R	Rhizosphere	HP	593	698	5.09
HS-E	Endosphere	HS	504	504	5.39
HS-R	Rhizosphere	HS	1438	1441.1	6.43
PT-E	Endosphere	PT	141	141	0.5
PT-R	Rhizosphere	PT	1564	1735	6.74
