# Supplementary material for: High-throughput sequencing reveals the structure and metabolic resilience of desert microbiome confronting climate change
Source: Front Plant Sci. 2024 Mar 5;15:1294173. doi: 10.3389/fpls.2024.1294173 (PMC10953687; doi:10.3389/fpls.2024.1294173)
Supplement: Supplementary Table 4 — All 16S rRNA sequences data and taxonomy information of microbial communities for the studied samples. [file Table_4.xlsx]

## Sheet: Sheet 1 - 16srRNA_asv_table_lon
Supplemntary Table 4: All 16S rRNA sequences data and taxonomy information of microbial communities for the studied samples.
ASVs	Kingdom	Phylum	Class	Order	Family	Genus	Species	AH-E	AH-R	HP-E	HP-R	HS-E	HS-R	PT-E	PT-R	Sum	%
1	Bacteria	Proteobacteria	Alphaproteobacteria	Rhizobiales	Rhizobiaceae	Aureimonas_A	Aureimonas_A sp001425485(RS_GCF_001425485_1)	20	41342	58	34	0	27	59	0	41540	13.4
2	Bacteria	Proteobacteria	Alphaproteobacteria	Rhizobiales	Rhizobiaceae	Aureimonas_A	Aureimonas_A sp001425485(RS_GCF_001425485_1)	0	54	46	33	0	0	41303	0	41436	13.36
3	Bacteria	Proteobacteria	Alphaproteobacteria	Rhizobiales	Rhizobiaceae	Aureimonas_A	Aureimonas_A sp001425485(RS_GCF_001425485_1)	30863	0	0	0	38	33	0	20	30954	9.98
4	Bacteria	Proteobacteria	Alphaproteobacteria	Rhizobiales	Rhizobiaceae	Aureimonas_A	Aureimonas_A sp001425485(RS_GCF_001425485_1)	0	28	22898	20	0	0	38	0	22984	7.41
5	Bacteria	Actinobacteriota	Actinomycetia	Mycobacteriales	Pseudonocardiaceae	Saccharomonospora	NA	0	0	3245	0	0	0	13	0	3258	1.05
6	Bacteria	Proteobacteria	Alphaproteobacteria	Rhizobiales	Rhizobiaceae	Aureimonas_A	Aureimonas_A sp001425485(RS_GCF_001425485_1)	0	0	0	0	2319	0	0	0	2319	0.75
7	Bacteria	Deinococcota	Deinococci	Deinococcales	NA	NA	NA	0	9	0	2247	0	8	18	0	2282	0.74
8	Bacteria	Actinobacteriota	Actinomycetia	Streptomycetales	Streptomycetaceae	Streptomyces	NA	7	0	0	0	1789	0	0	0	1796	0.58
9	Bacteria	Proteobacteria	Alphaproteobacteria	Sphingomonadales	Sphingomonadaceae	Sphingomonas	Sphingomonas sp001423765(RS_GCF_001423765_1)	1378	0	0	0	0	0	0	0	1378	0.44
10	Bacteria	Actinobacteriota	Actinomycetia	Actinomycetales	Microbacteriaceae	NA	NA	0	0	12	0	1295	0	0	22	1329	0.43
11	Bacteria	Actinobacteriota	Actinomycetia	Actinomycetales	Actinomycetaceae	Oceanitalea	Oceanitalea sp006349365(RS_GCF_006349365_1)	0	0	11	1211	0	78	15	0	1315	0.42
12	Bacteria	Deinococcota	Deinococci	Deinococcales	Trueperaceae	MPNL01	MPNL01 sp002239005(GB_GCA_002239005_1)	0	5	0	1243	0	4	0	0	1252	0.4
13	Bacteria	Actinobacteriota	Actinomycetia	Mycobacteriales	Mycobacteriaceae	Corynebacterium	Corynebacterium halotolerans(RS_GCF_000341345_1)	0	6	7	1186	52	0	0	0	1251	0.4
14	Bacteria	Actinobacteriota	Actinomycetia	Mycobacteriales	Pseudonocardiaceae	Amycolatopsis	NA	0	0	1189	5	0	0	0	0	1194	0.39
15	Bacteria	Actinobacteriota	Actinomycetia	Actinomycetales	Micrococcaceae	Kocuria	Kocuria turfanensis(RS_GCF_001580365_1)	17	0	0	0	1044	83	0	34	1178	0.38
16	Bacteria	Deinococcota	Deinococci	Deinococcales	Deinococcaceae	Deinococcus	NA	0	0	13	1147	0	0	0	0	1160	0.37
17	Bacteria	Actinobacteriota	Actinomycetia	Mycobacteriales	Micromonosporaceae	Actinoplanes	NA	0	0	0	0	1140	0	5	0	1145	0.37
18	Bacteria	Proteobacteria	Gammaproteobacteria	Enterobacterales	Enterobacteriaceae	Escherichia	NA	149	207	182	93	121	130	178	67	1127	0.36
19	Bacteria	Firmicutes	Bacilli	Staphylococcales	Salinicoccaceae	Salinicoccus	Salinicoccus kekensis(RS_GCF_900220995_1)	0	0	0	930	0	0	0	0	930	0.3
20	Bacteria	Proteobacteria	Gammaproteobacteria	Burkholderiales	Burkholderiaceae	NA	NA	0	0	0	0	0	894	0	0	894	0.29
21	Bacteria	Actinobacteriota	Actinomycetia	Streptomycetales	Streptomycetaceae	Streptomyces	NA	0	0	576	0	241	0	0	0	817	0.26
22	Bacteria	Proteobacteria	Gammaproteobacteria	Enterobacterales	Enterobacteriaceae	Erwinia	Erwinia sp004022165(RS_GCF_009676845_1)	0	6	805	0	0	0	4	0	815	0.26
23	Bacteria	Actinobacteriota	Actinomycetia	Mycobacteriales	Pseudonocardiaceae	Saccharopolyspora	Saccharopolyspora sp003931915(RS_GCF_003931915_1)	0	0	809	0	0	0	0	0	809	0.26
24	Bacteria	Deinococcota	Deinococci	Deinococcales	NA	NA	NA	0	0	0	615	184	0	0	0	799	0.26
25	Bacteria	Actinobacteriota	Actinomycetia	Mycobacteriales	Pseudonocardiaceae	Pseudonocardia	Pseudonocardia hierapolitana(RS_GCF_007994075_1)	0	0	0	0	734	58	0	0	792	0.26
26	Bacteria	Actinobacteriota	Actinomycetia	Mycobacteriales	Geodermatophilaceae	Modestobacter	Modestobacter marinus(RS_GCF_011758655_1)	710	0	76	0	0	0	0	0	786	0.25
27	Bacteria	Actinobacteriota	Actinomycetia	Mycobacteriales	Geodermatophilaceae	Geodermatophilus	Geodermatophilus sabuli_A(RS_GCF_010686765_1)	0	0	0	0	763	0	0	19	782	0.25
28	Bacteria	Proteobacteria	Gammaproteobacteria	Xanthomonadales	Xanthomonadaceae	Lysobacter	Lysobacter aestuarii(RS_GCF_006546775_1)	0	0	0	504	239	0	0	0	743	0.24
29	Bacteria	Proteobacteria	Gammaproteobacteria	Burkholderiales	Burkholderiaceae	Massilia	NA	715	0	0	0	0	0	0	0	715	0.23
30	Bacteria	Actinobacteriota	Actinomycetia	Propionibacteriales	Propionibacteriaceae	Cutibacterium	Cutibacterium acnes(RS_GCF_003030305_1)	0	0	0	0	697	0	8	0	705	0.23
31	Bacteria	Chloroflexota	Anaerolineae	Anaerolineales	NA	NA	NA	0	0	0	0	0	688	0	0	688	0.22
32	Bacteria	Proteobacteria	Alphaproteobacteria	Rhizobiales	Beijerinckiaceae	Microvirga	Microvirga ossetica(RS_GCF_002741015_1)	0	0	0	0	601	75	0	0	676	0.22
33	Bacteria	Proteobacteria	Gammaproteobacteria	Burkholderiales	Burkholderiaceae	Massilia	NA	651	0	0	0	9	0	0	0	660	0.21
34	Bacteria	NA	NA	NA	NA	NA	NA	0	0	0	0	0	647	0	0	647	0.21
35	Bacteria	Actinobacteriota	Actinomycetia	Streptomycetales	Streptomycetaceae	Streptomyces	NA	0	0	548	0	0	0	0	88	636	0.21
36	Bacteria	Proteobacteria	Alphaproteobacteria	Kiloniellales	Rhodovibrionaceae	Fodinicurvata	Fodinicurvata sediminis(RS_GCF_000420625_1)	0	6	0	598	0	0	3	7	614	0.2
37	Bacteria	Proteobacteria	Gammaproteobacteria	Burkholderiales	Burkholderiaceae	Massilia	NA	600	0	0	0	0	0	0	0	600	0.19
38	Bacteria	Deinococcota	Deinococci	Deinococcales	Deinococcaceae	NA	NA	0	0	0	486	106	0	0	0	592	0.19
39	Bacteria	Proteobacteria	Gammaproteobacteria	Burkholderiales	Burkholderiaceae	Massilia	Massilia sp001412595(RS_GCF_001412595_2)	579	0	0	0	0	0	0	0	579	0.19
40	Bacteria	Actinobacteriota	Actinomycetia	Mycobacteriales	Geodermatophilaceae	NA	NA	0	0	0	0	553	0	0	0	553	0.18
41	Bacteria	Actinobacteriota	Actinomycetia	Mycobacteriales	Geodermatophilaceae	Modestobacter	Modestobacter roseus(RS_GCF_007994135_1)	0	0	7	0	509	12	0	12	540	0.17
42	Bacteria	Chloroflexota	Chloroflexia	Thermomicrobiales	NA	NA	NA	2	0	0	0	0	511	0	0	513	0.17
43	Bacteria	Actinobacteriota	Actinomycetia	Actinomycetales	Micrococcaceae	Yaniella	Yaniella halotolerans(RS_GCF_000420805_1)	0	0	0	427	75	0	0	0	502	0.16
44	Bacteria	Actinobacteriota	Thermoleophilia	Solirubrobacterales	Solirubrobacteraceae	NA	NA	0	0	0	0	0	483	0	0	483	0.16
45	Bacteria	Actinobacteriota	Actinomycetia	Actinomycetales	Micrococcaceae	Yaniella	Yaniella halotolerans(RS_GCF_000420805_1)	0	0	0	478	0	0	0	0	478	0.15
46	Bacteria	Proteobacteria	Alphaproteobacteria	Sphingomonadales	Sphingomonadaceae	Sphingomonas	Sphingomonas sp012927115(RS_GCF_012927115_1)	477	0	0	0	0	0	0	0	477	0.15
47	Bacteria	Actinobacteriota	Actinomycetia	Propionibacteriales	Nocardioidaceae	Nocardioides	Nocardioides sp000620645(RS_GCF_000620645_1)	0	0	0	0	471	0	0	0	471	0.15
48	Bacteria	Chloroflexota	Ellin6529	QHBO01	QHBO01	QHBO01	QHBO01 sp003243965(GB_GCA_003243965_1)	0	0	0	0	123	259	0	74	456	0.15
49	Bacteria	Proteobacteria	Alphaproteobacteria	Caulobacterales	Caulobacteraceae	Phenylobacterium	Phenylobacterium zucineum(RS_GCF_000017265_1)	0	0	0	0	455	0	0	0	455	0.15
50	Bacteria	Chloroflexota	Chloroflexia	Chloroflexales	Roseiflexaceae	NA	NA	0	0	0	0	0	447	0	0	447	0.14
51	Bacteria	Actinobacteriota	Acidimicrobiia	Acidimicrobiales	AC-14	AC-14	AC-14 sp005888325(GB_GCA_005888325_1)	3	0	0	0	0	443	0	0	446	0.14
52	Bacteria	Proteobacteria	Gammaproteobacteria	Burkholderiales	Burkholderiaceae	Massilia	NA	424	0	0	0	0	0	0	0	424	0.14
53	Bacteria	Actinobacteriota	Actinomycetia	Mycobacteriales	Geodermatophilaceae	Blastococcus	NA	0	0	0	0	391	32	0	0	423	0.14
54	Bacteria	Actinobacteriota	Actinomycetia	Mycobacteriales	Geodermatophilaceae	Geodermatophilus	NA	0	0	0	0	394	0	0	23	417	0.13
55	Bacteria	Bacteroidota	Bacteroidia	Flavobacteriales	Flavobacteriaceae	NA	NA	0	3	0	405	8	0	0	0	416	0.13
56	Bacteria	Chloroflexota	Anaerolineae	Anaerolineales	Anaerolineaceae	Thermanaerothrix	Thermanaerothrix daxensis(RS_GCF_001306145_1)	0	0	0	0	2	414	0	0	416	0.13
57	Bacteria	Chloroflexota	Anaerolineae	Anaerolineales	NA	NA	NA	0	0	0	0	0	416	0	0	416	0.13
58	Bacteria	Proteobacteria	Alphaproteobacteria	Rhodobacterales	Rhodobacteraceae	Yoonia	Yoonia sp003201935(RS_GCF_003201935_1)	57	68	58	36	38	56	67	33	413	0.13
59	Bacteria	Proteobacteria	Gammaproteobacteria	Pseudomonadales	Cellvibrionaceae	Microbulbifer	Microbulbifer donghaiensis(RS_GCF_900129095_1)	2	0	0	0	0	3	0	390	395	0.13
60	Bacteria	Actinobacteriota	Actinomycetia	Streptosporangiales	Streptosporangiaceae	Spirillospora	NA	0	0	395	0	0	0	0	0	395	0.13
61	Bacteria	Actinobacteriota	Actinomycetia	Mycobacteriales	Pseudonocardiaceae	Pseudonocardia	Pseudonocardia asaccharolytica(RS_GCF_000423625_1)	0	0	0	0	0	0	0	393	393	0.13
62	Bacteria	Actinobacteriota	Actinomycetia	Mycobacteriales	Geodermatophilaceae	Blastococcus	Blastococcus sp003319185(RS_GCF_003319185_1)	0	0	0	0	375	0	0	0	375	0.12
63	Bacteria	Proteobacteria	Gammaproteobacteria	Nitrococcales	AK92	S0819	S0819 sp009295635(RS_GCF_009295635_1)	0	0	0	265	105	0	4	0	374	0.12
64	Bacteria	Myxococcota	Polyangia	Polyangiales	NA	NA	NA	0	0	0	0	369	0	0	0	369	0.12
65	Bacteria	Deinococcota	Deinococci	Deinococcales	Deinococcaceae	NA	NA	0	0	0	0	361	0	0	0	361	0.12
66	Bacteria	Proteobacteria	Alphaproteobacteria	Rhizobiales	Beijerinckiaceae	Methylobacterium	Methylobacterium aquaticum_B(RS_GCF_001548015_1)	0	0	0	0	350	0	0	0	350	0.11
67	Bacteria	Actinobacteriota	Actinomycetia	Actinomycetales	Micrococcaceae	Enteractinococcus	Enteractinococcus helveticum(RS_GCF_001657475_1)	0	0	0	349	0	0	0	0	349	0.11
68	Bacteria	Actinobacteriota	UBA4738	CADDZG01	CADDZG01	CADDZG01	CADDZG01 sp902812355(RS_GCF_902812355_1)	0	0	0	0	0	348	0	0	348	0.11
69	Bacteria	Actinobacteriota	Actinomycetia	Mycobacteriales	Micromonosporaceae	Actinoplanes	NA	0	0	0	0	346	0	0	0	346	0.11
70	Bacteria	Proteobacteria	Alphaproteobacteria	Acetobacterales	Acetobacteraceae	Komagataeibacter	Komagataeibacter rhaeticus(RS_GCF_003207855_1)	0	92	72	59	0	0	117	0	340	0.11
71	Bacteria	Proteobacteria	Alphaproteobacteria	Rhodobacterales	Rhodobacteraceae	Rubellimicrobium	Rubellimicrobium thermophilum(RS_GCF_000442315_1)	0	0	0	0	284	45	0	9	338	0.11
72	Bacteria	Actinobacteriota	Acidimicrobiia	UBA5794	ZC4RG35	SZUA-217	SZUA-217 sp004356805(GB_GCA_004356805_1)	0	0	0	0	0	0	0	336	336	0.11
73	Bacteria	Deinococcota	Deinococci	Deinococcales	NA	NA	NA	0	0	0	335	0	0	0	0	335	0.11
74	Bacteria	Actinobacteriota	Actinomycetia	Mycobacteriales	Pseudonocardiaceae	Pseudonocardia	Pseudonocardia asaccharolytica(RS_GCF_000423625_1)	0	0	0	0	0	0	0	333	333	0.11
75	Bacteria	Firmicutes	Bacilli	Staphylococcales	Salinicoccaceae	Salinicoccus	Salinicoccus roseus(RS_GCF_003814515_1)	0	0	0	220	95	15	0	0	330	0.11
76	Bacteria	Actinobacteriota	Actinomycetia	Mycobacteriales	Geodermatophilaceae	Blastococcus	Blastococcus saxobsidens_B(RS_GCF_010682065_1)	0	0	0	0	288	41	0	0	329	0.11
77	Bacteria	Proteobacteria	Alphaproteobacteria	Sphingomonadales	Sphingomonadaceae	Sphingomonas	NA	327	0	0	0	0	0	0	0	327	0.11
78	Bacteria	Actinobacteriota	Actinomycetia	Mycobacteriales	Geodermatophilaceae	Blastococcus	NA	0	0	0	0	324	0	0	0	324	0.1
79	Bacteria	Actinobacteriota	Actinomycetia	Propionibacteriales	Nocardioidaceae	Aeromicrobium	NA	0	0	0	0	0	0	0	323	323	0.1
80	Bacteria	Proteobacteria	Gammaproteobacteria	Burkholderiales	Burkholderiaceae	Massilia	Massilia sp001412595(RS_GCF_001412595_2)	319	0	0	0	0	0	0	0	319	0.1
81	Bacteria	Proteobacteria	Gammaproteobacteria	Burkholderiales	Methylophilaceae	Methylotenera	NA	0	84	70	58	0	0	104	0	316	0.1
82	Bacteria	Proteobacteria	Alphaproteobacteria	Rhizobiales	Beijerinckiaceae	Methylobacterium	NA	0	0	0	0	311	0	0	0	311	0.1
83	Bacteria	Chloroflexota	Chloroflexia	Chloroflexales	Roseiflexaceae	SDU3-3	SDU3-3 sp009268125(RS_GCF_009268125_1)	0	0	0	0	0	307	0	2	309	0.1
84	Bacteria	Proteobacteria	Gammaproteobacteria	Burkholderiales	Burkholderiaceae	NA	NA	0	0	0	165	143	0	0	0	308	0.1
85	Bacteria	Firmicutes_A	Clostridia	Peptostreptococcales	Peptostreptococcaceae	Romboutsia	Romboutsia timonensis(RS_GCF_900106845_1)	38	55	27	31	49	43	47	17	307	0.1
86	Bacteria	Proteobacteria	Alphaproteobacteria	Rhizobiales	Rhizobiaceae	NA	NA	0	0	61	20	214	0	0	12	307	0.1
87	Bacteria	Actinobacteriota	Acidimicrobiia	Acidimicrobiales	AC-14	AC-14	AC-14 sp005888325(GB_GCA_005888325_1)	0	0	0	0	0	304	0	0	304	0.1
88	Bacteria	Bacteroidota	Bacteroidia	Bacteroidales	Muribaculaceae	CAG-485	CAG-485 sp900547755(GB_GCA_900547755_1)	24	52	41	81	12	22	49	22	303	0.1
89	Bacteria	Proteobacteria	Alphaproteobacteria	Acetobacterales	Acetobacteraceae	Roseomonas	NA	0	0	0	0	296	7	0	0	303	0.1
90	Bacteria	Firmicutes	Bacilli	NA	NA	NA	NA	0	0	0	194	108	0	0	0	302	0.1
91	Bacteria	Proteobacteria	Alphaproteobacteria	Rhizobiales	Rhizobiaceae	Sinorhizobium	NA	0	0	0	0	301	0	0	0	301	0.1
92	Bacteria	Actinobacteriota	Actinomycetia	Mycobacteriales	Geodermatophilaceae	Geodermatophilus	Geodermatophilus sabuli_A(RS_GCF_010686765_1)	0	0	7	0	292	0	0	0	299	0.1
93	Bacteria	Actinobacteriota	Actinomycetia	Mycobacteriales	Geodermatophilaceae	Blastococcus	NA	0	0	0	0	299	0	0	0	299	0.1
94	Bacteria	Proteobacteria	Gammaproteobacteria	Pseudomonadales	Halomonadaceae	NA	NA	0	2	296	0	0	0	0	0	298	0.1
95	Bacteria	Actinobacteriota	Actinomycetia	Actinomycetales	NA	NA	NA	0	0	0	0	282	9	0	0	291	0.09
96	Bacteria	Proteobacteria	Gammaproteobacteria	Enterobacterales	Aeromonadaceae	Aeromonas	NA	0	55	75	59	0	0	101	0	290	0.09
97	Bacteria	Proteobacteria	Gammaproteobacteria	Burkholderiales	Burkholderiaceae	Massilia	NA	282	0	0	0	0	0	0	0	282	0.09
98	Bacteria	Actinobacteriota	UBA4738	UBA4738	HRBIN12	AC-51	NA	0	0	0	0	0	0	0	282	282	0.09
99	Bacteria	Actinobacteriota	Acidimicrobiia	UBA5794	ZC4RG35	SZUA-217	SZUA-217 sp004356805(GB_GCA_004356805_1)	0	0	0	0	0	0	0	281	281	0.09
100	Bacteria	Actinobacteriota	NA	NA	NA	NA	NA	0	0	0	0	0	280	0	0	280	0.09
101	Bacteria	Proteobacteria	Alphaproteobacteria	Rhizobiales	Devosiaceae	Devosia	NA	0	0	0	146	92	0	0	40	278	0.09
102	Bacteria	Actinobacteriota	Actinomycetia	Propionibacteriales	Nocardioidaceae	Nocardioides	Nocardioides alpinus(RS_GCF_900112035_1)	0	0	0	0	262	10	0	0	272	0.09
103	Bacteria	Actinobacteriota	Actinomycetia	Propionibacteriales	Propionibacteriaceae	Microlunatus	Microlunatus phosphovorus(RS_GCF_000270245_1)	0	0	0	0	0	0	0	272	272	0.09
104	Bacteria	Firmicutes	Bacilli	Lactobacillales	Lactobacillaceae	Ligilactobacillus	Ligilactobacillus animalis(RS_GCF_001434535_1)	61	7	8	6	73	39	48	29	271	0.09
105	Bacteria	Proteobacteria	Alphaproteobacteria	Rhizobiales	Beijerinckiaceae	Microvirga	Microvirga sp013520865(RS_GCF_013520865_1)	0	0	0	0	254	17	0	0	271	0.09
106	Bacteria	Chloroflexota	Chloroflexia	Thermomicrobiales	UBA6265	CADCWI01	CADCWI01 sp902806355(GB_GCA_902806355_1)	0	0	0	126	117	0	0	27	270	0.09
107	Bacteria	Actinobacteriota	Actinomycetia	Actinomycetales	Cellulomonadaceae	Cellulosimicrobium	Cellulosimicrobium sp001942335(RS_GCF_001942335_1)	0	0	0	0	270	0	0	0	270	0.09
108	Bacteria	Actinobacteriota	Actinomycetia	Mycobacteriales	Geodermatophilaceae	Blastococcus	Blastococcus sp900102425(RS_GCF_900102425_1)	0	0	20	0	248	0	0	0	268	0.09
109	Bacteria	Actinobacteriota	Actinomycetia	Actinomycetales	Micrococcaceae	Kocuria	Kocuria dechangensis(GB_GCA_014636775_1)	0	0	0	0	268	0	0	0	268	0.09
110	Bacteria	Chloroflexota	Dehalococcoidia	NA	NA	NA	NA	0	0	0	0	0	266	0	0	266	0.09
111	Bacteria	Firmicutes	Bacilli	Lactobacillales	Carnobacteriaceae	Alkalibacterium	Alkalibacterium sp002500855(RS_GCF_009935905_1)	0	0	0	259	0	0	5	0	264	0.09
112	Bacteria	Proteobacteria	Alphaproteobacteria	Rhodobacterales	Rhodobacteraceae	Pseudorhodobacter	Pseudorhodobacter wandonensis(RS_GCF_001202035_1)	50	43	18	23	31	33	42	20	260	0.08
113	Bacteria	NA	NA	NA	NA	NA	NA	36	49	50	31	28	0	47	19	260	0.08
114	Bacteria	Actinobacteriota	Actinomycetia	Actinomycetales	Actinomycetaceae	Oceanitalea	Oceanitalea sp006349365(RS_GCF_006349365_1)	0	0	0	260	0	0	0	0	260	0.08
115	Bacteria	Actinobacteriota	Actinomycetia	Mycobacteriales	Geodermatophilaceae	Blastococcus	NA	0	0	0	0	258	0	0	0	258	0.08
116	Bacteria	Actinobacteriota	Actinomycetia	Mycobacteriales	Geodermatophilaceae	Geodermatophilus	Geodermatophilus obscurus(RS_GCF_000025345_1)	0	0	0	0	257	0	0	0	257	0.08
117	Bacteria	Chloroflexota	Chloroflexia	Thermomicrobiales	Thermomicrobiaceae	Sphaerobacter	Sphaerobacter thermophilus(RS_GCF_000024985_1)	0	0	0	0	0	257	0	0	257	0.08
118	Bacteria	Actinobacteriota	Actinomycetia	Mycobacteriales	Mycobacteriaceae	Corynebacterium	NA	0	0	0	161	91	0	0	0	252	0.08
119	Bacteria	Chloroflexota	Chloroflexia	Chloroflexales	Roseiflexaceae	SDU3-3	SDU3-3 sp009268125(RS_GCF_009268125_1)	0	0	0	0	0	251	0	0	251	0.08
120	Bacteria	Proteobacteria	Alphaproteobacteria	Rhizobiales	Beijerinckiaceae	Microvirga	Microvirga makkahensis(RS_GCF_009830105_1)	0	0	0	0	250	0	0	0	250	0.08
121	Bacteria	Proteobacteria	Gammaproteobacteria	Burkholderiales	Burkholderiaceae	NA	NA	0	6	0	238	0	0	5	0	249	0.08
122	Bacteria	Actinobacteriota	Actinomycetia	Actinomycetales	Microbacteriaceae	NA	NA	0	0	0	0	239	7	0	0	246	0.08
123	Bacteria	Proteobacteria	Alphaproteobacteria	Rhizobiales	Rhizobiaceae	Im94	Im94 sp009749525(RS_GCF_009749525_1)	0	0	0	0	0	0	0	243	243	0.08
124	Bacteria	Actinobacteriota	Actinomycetia	Actinomycetales	Micrococcaceae	NA	NA	0	0	0	0	209	18	0	15	242	0.08
125	Bacteria	Proteobacteria	Gammaproteobacteria	Burkholderiales	Burkholderiaceae	NA	NA	0	0	0	151	81	0	0	9	241	0.08
126	Bacteria	Actinobacteriota	Actinomycetia	Mycobacteriales	Geodermatophilaceae	Geodermatophilus	Geodermatophilus sp000701365(RS_GCF_000701365_1)	0	0	0	0	241	0	0	0	241	0.08
127	Bacteria	Actinobacteriota	Actinomycetia	Actinomycetales	Actinomycetaceae	NA	NA	0	0	0	0	241	0	0	0	241	0.08
128	Bacteria	Proteobacteria	Alphaproteobacteria	Rhizobiales	Beijerinckiaceae	Microvirga	NA	0	0	0	0	239	0	0	0	239	0.08
129	Bacteria	Proteobacteria	Gammaproteobacteria	Burkholderiales	Burkholderiaceae	Lacisediminimonas	Lacisediminimonas profundi(RS_GCF_008831265_1)	0	0	0	0	0	236	0	0	236	0.08
130	Bacteria	Actinobacteriota	Acidimicrobiia	Acidimicrobiales	MedAcidi-G1	UBA3125	NA	0	0	0	0	235	0	0	0	235	0.08
131	Bacteria	Actinobacteriota	Actinomycetia	Mycobacteriales	Geodermatophilaceae	Blastococcus	Blastococcus massiliensis(RS_GCF_000582785_1)	0	0	0	0	235	0	0	0	235	0.08
132	Bacteria	Actinobacteriota	Acidimicrobiia	Acidimicrobiales	MedAcidi-G1	UBA3125	NA	0	0	0	0	234	0	0	0	234	0.08
133	Bacteria	Chloroflexota	Chloroflexia	Thermomicrobiales	UBA6265	CADCWI01	CADCWI01 sp902806355(GB_GCA_902806355_1)	0	0	0	225	0	7	0	0	232	0.07
134	Bacteria	Actinobacteriota	Actinomycetia	Actinomycetales	Cellulomonadaceae	Actinotalea	NA	0	0	0	0	232	0	0	0	232	0.07
135	Bacteria	NA	NA	NA	NA	NA	NA	0	0	0	0	0	229	0	0	229	0.07
136	Bacteria	Actinobacteriota	Actinomycetia	Propionibacteriales	Nocardioidaceae	Nocardioides_B	Nocardioides_B iriomotensis(RS_GCF_004168035_1)	0	0	0	0	227	0	0	0	227	0.07
137	Bacteria	Actinobacteriota	Actinomycetia	Mycobacteriales	Micromonosporaceae	Phytohabitans	Phytohabitans flavus(RS_GCF_011764545_1)	0	0	0	0	227	0	0	0	227	0.07
138	Bacteria	Actinobacteriota	UBA4738	UBA4738	HRBIN12	AC-69	AC-69 sp005885325(GB_GCA_005885325_1)	0	0	0	0	0	227	0	0	227	0.07
139	Bacteria	Bacteroidota	Rhodothermia	Rhodothermales	Rhodothermaceae	MEBICO9517	MEBICO9517 sp003285105(RS_GCF_003285105_1)	0	0	0	160	66	0	0	0	226	0.07
140	Bacteria	Chloroflexota	Chloroflexia	Thermomicrobiales	UBA6265	CADCWI01	CADCWI01 sp902806355(GB_GCA_902806355_1)	0	0	0	223	0	0	0	0	223	0.07
141	Bacteria	Proteobacteria	Alphaproteobacteria	Rhizobiales	Rhizobiaceae	Aureimonas_A	Aureimonas_A sp001425485(RS_GCF_001425485_1)	222	0	0	0	0	0	0	0	222	0.07
142	Bacteria	Bacteroidota	Bacteroidia	Flavobacteriales	Flavobacteriaceae	NA	NA	0	0	0	222	0	0	0	0	222	0.07
143	Bacteria	Proteobacteria	Alphaproteobacteria	Acetobacterales	Acetobacteraceae	Komagataeibacter	NA	0	58	63	33	0	0	65	0	219	0.07
144	Bacteria	Actinobacteriota	Actinomycetia	Mycobacteriales	Geodermatophilaceae	Geodermatophilus	Geodermatophilus sp000701365(RS_GCF_000701365_1)	0	0	0	0	219	0	0	0	219	0.07
145	Bacteria	Actinobacteriota	Actinomycetia	Mycobacteriales	Geodermatophilaceae	Blastococcus	Blastococcus massiliensis(RS_GCF_000582785_1)	0	0	0	0	203	16	0	0	219	0.07
146	Bacteria	Actinobacteriota	Actinomycetia	Mycobacteriales	Geodermatophilaceae	Geodermatophilus	Geodermatophilus sabuli_A(RS_GCF_010686765_1)	0	0	0	0	0	218	0	0	218	0.07
147	Bacteria	Proteobacteria	Alphaproteobacteria	Kiloniellales	Rhodovibrionaceae	NA	NA	0	0	0	216	0	0	0	0	216	0.07
148	Bacteria	Proteobacteria	Alphaproteobacteria	Geminicoccales	Geminicoccaceae	Arboricoccus	Arboricoccus pini(RS_GCF_900187945_1)	0	0	0	215	0	0	0	0	215	0.07
149	Bacteria	Proteobacteria	Alphaproteobacteria	Rhizobiales	Beijerinckiaceae	Microvirga	Microvirga makkahensis(RS_GCF_009830105_1)	0	0	0	0	184	30	0	0	214	0.07
150	Bacteria	Chloroflexota	Chloroflexia	Chloroflexales	Roseiflexaceae	SDU3-3	SDU3-3 sp009268125(RS_GCF_009268125_1)	0	0	0	0	0	214	0	0	214	0.07
151	Bacteria	Proteobacteria	Alphaproteobacteria	Sphingomonadales	Sphingomonadaceae	Sphingomicrobium	Sphingomicrobium rhizophila(RS_GCF_014396585_1)	0	0	0	0	212	0	0	0	212	0.07
152	Bacteria	Actinobacteriota	Actinomycetia	Propionibacteriales	Nocardioidaceae	Nocardioides	NA	0	0	0	0	212	0	0	0	212	0.07
153	Bacteria	Bacteroidota	Bacteroidia	Chitinophagales	Saprospiraceae	Lewinella_A	Lewinella_A lacunae(RS_GCF_014349155_1)	29	21	36	17	38	21	34	15	211	0.07
154	Bacteria	Firmicutes	Bacilli	Bacillales_A	Planococcaceae	Planococcus	Planococcus okeanokoites(RS_GCF_003428875_1)	0	0	0	0	168	0	0	41	209	0.07
155	Bacteria	Deinococcota	Deinococci	Deinococcales	Trueperaceae	MPNL01	MPNL01 sp002239005(GB_GCA_002239005_1)	0	0	0	204	0	4	0	0	208	0.07
156	Bacteria	Chloroflexota	Dehalococcoidia	NA	NA	NA	NA	0	0	0	0	0	208	0	0	208	0.07
157	Bacteria	Actinobacteriota	Actinomycetia	Mycobacteriales	Pseudonocardiaceae	Lentzea	NA	0	0	0	0	207	0	0	0	207	0.07
158	Bacteria	Actinobacteriota	Actinomycetia	Mycobacteriales	Mycobacteriaceae	Dietzia	Dietzia cinnamea_A(RS_GCF_000186325_1)	0	0	0	150	48	8	0	0	206	0.07
159	Bacteria	Firmicutes	Bacilli	Lactobacillales	Carnobacteriaceae	Alkalibacterium	Alkalibacterium sp002500855(RS_GCF_009935905_1)	0	0	0	204	0	0	0	0	204	0.07
160	Bacteria	Proteobacteria	Alphaproteobacteria	Azospirillales	Azospirillaceae	Skermanella	Skermanella pratensis(RS_GCF_008843145_1)	0	0	0	0	181	9	0	14	204	0.07
161	Bacteria	Actinobacteriota	Actinomycetia	Propionibacteriales	Nocardioidaceae	Nocardioides	NA	0	0	0	0	203	0	0	0	203	0.07
162	Bacteria	Proteobacteria	Alphaproteobacteria	Rhizobiales	Rhizobiaceae	NA	NA	0	0	0	122	80	0	0	0	202	0.07
163	Bacteria	Proteobacteria	Alphaproteobacteria	Rhizobiales	Beijerinckiaceae	Microvirga	Microvirga ossetica(RS_GCF_002741015_1)	0	0	0	0	97	104	0	0	201	0.06
164	Bacteria	Actinobacteriota	Actinomycetia	Propionibacteriales	Nocardioidaceae	Nocardioides	NA	0	0	0	0	185	13	0	0	198	0.06
165	Bacteria	Bacteroidota	Bacteroidia	Bacteroidales	Muribaculaceae	CAG-485	CAG-485 sp900547755(GB_GCA_900547755_1)	0	66	61	0	0	0	70	0	197	0.06
166	Bacteria	Gemmatimonadota	Gemmatimonadetes	Gemmatimonadales	GWC2-71-9	NA	NA	0	0	0	0	0	196	0	0	196	0.06
167	Bacteria	Proteobacteria	Gammaproteobacteria	Xanthomonadales	Xanthomonadaceae	Luteimonas	NA	0	0	0	0	195	0	0	0	195	0.06
168	Bacteria	Actinobacteriota	Rubrobacteria	Rubrobacterales	Rubrobacteraceae	NA	NA	0	0	0	0	0	193	0	0	193	0.06
169	Bacteria	Proteobacteria	Alphaproteobacteria	Azospirillales	Azospirillaceae	Indioceanicola	Indioceanicola profundi(RS_GCF_003568845_1)	0	0	0	0	174	17	0	0	191	0.06
170	Bacteria	Methylomirabilota	Methylomirabilia	Rokubacteriales	GWA2-73-35	NA	NA	0	0	0	0	0	189	0	0	189	0.06
171	Bacteria	Proteobacteria	Alphaproteobacteria	Acetobacterales	Acetobacteraceae	Roseomonas	Roseomonas sp000245075(RS_GCF_000245075_1)	0	0	0	0	183	0	0	5	188	0.06
172	Bacteria	Proteobacteria	Alphaproteobacteria	Rhizobiales	Beijerinckiaceae	Microvirga	NA	0	0	0	0	157	31	0	0	188	0.06
173	Bacteria	Actinobacteriota	Actinomycetia	Mycobacteriales	Geodermatophilaceae	Blastococcus	NA	0	0	0	0	184	0	0	0	184	0.06
174	Bacteria	Actinobacteriota	Actinomycetia	Euzebyales	Egibacteraceae	WHTC01	WHTC01 sp009379795(GB_GCA_009379795_1)	0	0	0	0	184	0	0	0	184	0.06
175	Bacteria	Firmicutes	Bacilli	Bacillales_B	DSM-18226	NA	NA	0	0	0	114	0	69	0	0	183	0.06
176	Bacteria	Actinobacteriota	Acidimicrobiia	Acidimicrobiales	AC-14	AC-14	AC-14 sp005888325(GB_GCA_005888325_1)	0	0	0	0	151	32	0	0	183	0.06
177	Bacteria	Proteobacteria	Gammaproteobacteria	Burkholderiales	Chitinibacteraceae	Chitinibacter	Chitinibacter fontanus(RS_GCF_013423785_1)	0	47	52	28	0	0	54	0	181	0.06
178	Bacteria	Actinobacteriota	Actinomycetia	Streptosporangiales	Streptosporangiaceae	Nocardiopsis	Nocardiopsis lucentensis(RS_GCF_000341125_1)	0	0	0	178	3	0	0	0	181	0.06
179	Bacteria	Proteobacteria	Alphaproteobacteria	Rhizobiales	Methyloligellaceae	Methyloceanibacter	NA	0	0	0	0	0	146	0	35	181	0.06
180	Bacteria	Actinobacteriota	Actinomycetia	Mycobacteriales	Geodermatophilaceae	NA	NA	0	0	0	0	154	26	0	0	180	0.06
181	Bacteria	Chloroflexota	Ellin6529	CSP1-4	CSP1-4	UBA5189	UBA5189 sp013822395(GB_GCA_013822395_1)	0	0	0	0	0	0	0	180	180	0.06
182	Bacteria	Proteobacteria	Alphaproteobacteria	Rhizobiales	Beijerinckiaceae	Microvirga	NA	0	0	0	0	0	179	0	0	179	0.06
183	Bacteria	Actinobacteriota	Actinomycetia	Streptomycetales	Streptomycetaceae	Streptomyces	NA	0	0	0	0	0	0	0	179	179	0.06
184	Bacteria	Bacteroidota	Rhodothermia	Rhodothermales	Rhodothermaceae	MEBICO9517	MEBICO9517 sp003285105(RS_GCF_003285105_1)	0	0	0	178	0	0	0	0	178	0.06
185	Bacteria	Actinobacteriota	Actinomycetia	Actinomycetales	Micrococcaceae	Enteractinococcus	Enteractinococcus helveticum(RS_GCF_001657475_1)	0	0	0	177	0	0	0	0	177	0.06
186	Bacteria	Chloroflexota	Chloroflexia	NA	NA	NA	NA	0	0	0	0	127	0	0	50	177	0.06
187	Bacteria	Actinobacteriota	Actinomycetia	Propionibacteriales	Nocardioidaceae	Nocardioides	NA	0	0	0	0	176	0	0	0	176	0.06
188	Bacteria	Actinobacteriota	Actinomycetia	Mycobacteriales	Geodermatophilaceae	Geodermatophilus	Geodermatophilus endophyticus(RS_GCF_900110555_1)	0	0	0	0	174	0	0	0	174	0.06
189	Bacteria	Firmicutes	Bacilli	Bacillales_B	DSM-18226	Robertmurraya	NA	0	0	0	0	157	17	0	0	174	0.06
190	Bacteria	Actinobacteriota	Actinomycetia	Actinomycetales	Microbacteriaceae	Chryseoglobus	Chryseoglobus sp002813345(RS_GCF_002813345_1)	0	0	0	0	172	0	0	0	172	0.06
191	Bacteria	Actinobacteriota	Actinomycetia	Propionibacteriales	Nocardioidaceae	NA	NA	0	0	0	0	0	171	0	0	171	0.06
192	Bacteria	Proteobacteria	Alphaproteobacteria	Rhizobiales	Beijerinckiaceae	Microvirga	NA	0	0	0	0	170	0	0	0	170	0.05
193	Bacteria	Actinobacteriota	Actinomycetia	Mycobacteriales	Pseudonocardiaceae	Saccharomonospora	NA	0	0	0	169	0	0	0	0	169	0.05
194	Bacteria	Proteobacteria	Alphaproteobacteria	Rhizobiales	Methylopilaceae	Ga0077545	Ga0077545 sp003347645(RS_GCF_003347645_1)	159	0	9	0	0	0	0	0	168	0.05
195	Bacteria	Proteobacteria	Alphaproteobacteria	Sphingomonadales	Sphingomonadaceae	Croceibacterium	NA	0	0	0	0	168	0	0	0	168	0.05
196	Bacteria	Actinobacteriota	Actinomycetia	Propionibacteriales	Nocardioidaceae	Nocardioides_B	Nocardioides_B iriomotensis(RS_GCF_004168035_1)	0	0	0	0	114	17	0	37	168	0.05
197	Bacteria	Proteobacteria	Alphaproteobacteria	Sphingomonadales	Sphingomonadaceae	NA	NA	0	0	166	0	0	0	0	0	166	0.05
198	Bacteria	Chloroflexota	Chloroflexia	Thermomicrobiales	UBA6265	CADCWI01	CADCWI01 sp902806355(GB_GCA_902806355_1)	0	0	9	80	77	0	0	0	166	0.05
199	Bacteria	Proteobacteria	Gammaproteobacteria	Pseudomonadales	NA	NA	NA	0	0	0	97	69	0	0	0	166	0.05
200	Bacteria	Proteobacteria	Gammaproteobacteria	Burkholderiales	Burkholderiaceae	Sphaerotilus	Sphaerotilus montanus(RS_GCF_013410775_1)	0	41	31	33	0	0	58	0	163	0.05
201	Bacteria	Actinobacteriota	Actinomycetia	Actinomycetales	Micrococcaceae	Pseudarthrobacter	Pseudarthrobacter chlorophenolicus(RS_GCF_000022025_1)	0	0	0	0	163	0	0	0	163	0.05
202	Bacteria	Proteobacteria	NA	NA	NA	NA	NA	162	0	0	0	0	0	0	0	162	0.05
203	Bacteria	Actinobacteriota	Actinomycetia	Mycobacteriales	Pseudonocardiaceae	Saccharopolyspora	Saccharopolyspora hordei(RS_GCF_013410345_1)	0	0	162	0	0	0	0	0	162	0.05
204	Bacteria	Proteobacteria	Alphaproteobacteria	Rhodobacterales	Rhodobacteraceae	Rubellimicrobium	Rubellimicrobium sp902805995(GB_GCA_902805995_1)	0	0	0	0	23	136	0	0	159	0.05
205	Bacteria	Actinobacteriota	Actinomycetia	Actinomycetales	Microbacteriaceae	Curtobacterium	Curtobacterium luteum_A(RS_GCF_001475545_1)	0	0	158	0	0	0	0	0	158	0.05
206	Bacteria	Actinobacteriota	Actinomycetia	Mycobacteriales	Geodermatophilaceae	Geodermatophilus	Geodermatophilus obscurus_B(RS_GCF_900115395_1)	0	0	0	0	158	0	0	0	158	0.05
207	Bacteria	Chloroflexota	Chloroflexia	Thermomicrobiales	UBA6265	CADCWI01	CADCWI01 sp902806355(GB_GCA_902806355_1)	0	0	0	0	158	0	0	0	158	0.05
208	Bacteria	Firmicutes	Bacilli	Bacillales_B	Domibacillaceae	Domibacillus	NA	0	0	0	0	158	0	0	0	158	0.05
209	Bacteria	Proteobacteria	Alphaproteobacteria	Rhizobiales	Beijerinckiaceae	Microvirga	NA	0	0	0	0	157	0	0	0	157	0.05
210	Bacteria	Desulfobacterota_B	Binatia	Bin18	Bin18	JABFSC01	JABFSC01 sp009692435(GB_GCA_009692435_1)	0	0	0	0	0	157	0	0	157	0.05
211	Bacteria	Proteobacteria	Alphaproteobacteria	Sphingomonadales	Sphingomonadaceae	Sphingomonas_G	NA	156	0	0	0	0	0	0	0	156	0.05
212	Bacteria	Proteobacteria	Alphaproteobacteria	Rhizobiales	Devosiaceae	Devosia	Devosia submarina(RS_GCF_003056345_1)	0	0	24	0	122	0	0	10	156	0.05
213	Bacteria	Proteobacteria	Alphaproteobacteria	Kiloniellales	NA	NA	NA	0	0	0	155	0	0	0	0	155	0.05
214	Bacteria	Proteobacteria	Alphaproteobacteria	Sphingomonadales	Sphingomonadaceae	Sphingomicrobium	NA	0	0	0	0	155	0	0	0	155	0.05
215	Bacteria	NA	NA	NA	NA	NA	NA	0	0	0	0	0	155	0	0	155	0.05
216	Bacteria	Proteobacteria	NA	NA	NA	NA	NA	0	0	152	0	0	0	0	0	152	0.05
217	Bacteria	Actinobacteriota	Actinomycetia	Streptomycetales	Streptomycetaceae	Streptomyces	NA	0	0	152	0	0	0	0	0	152	0.05
218	Bacteria	Firmicutes	Bacilli	Bacillales_B	DSM-18226	Niallia	Niallia circulans_B(RS_GCF_007273535_1)	0	0	0	112	40	0	0	0	152	0.05
219	Bacteria	Bacteroidota	Bacteroidia	Cytophagales	Cyclobacteriaceae	Fulvivirga	Fulvivirga imtechensis(RS_GCF_000331535_1)	0	0	0	0	152	0	0	0	152	0.05
220	Bacteria	Proteobacteria	Alphaproteobacteria	Rhizobiales	Beijerinckiaceae	NA	NA	0	0	0	0	135	17	0	0	152	0.05
221	Bacteria	Actinobacteriota	Actinomycetia	Streptomycetales	Streptomycetaceae	Streptomyces	NA	0	0	0	0	0	152	0	0	152	0.05
222	Bacteria	Firmicutes	Bacilli	Bacillales	NA	NA	NA	0	0	0	0	0	151	0	0	151	0.05
223	Bacteria	Actinobacteriota	Acidimicrobiia	UBA5794	ZC4RG35	SZUA-217	SZUA-217 sp004356805(GB_GCA_004356805_1)	0	0	0	0	0	0	0	151	151	0.05
224	Bacteria	Proteobacteria	Alphaproteobacteria	Sphingomonadales	Sphingomonadaceae	Sphingomonas	NA	150	0	0	0	0	0	0	0	150	0.05
225	Bacteria	Actinobacteriota	Actinomycetia	Propionibacteriales	Nocardioidaceae	Nocardioides	Nocardioides sp011250565(RS_GCF_011250565_1)	0	0	0	0	149	0	0	0	149	0.05
226	Bacteria	Proteobacteria	Alphaproteobacteria	Sphingomonadales	Sphingomonadaceae	NA	NA	0	0	0	0	142	0	0	7	149	0.05
227	Bacteria	Proteobacteria	Alphaproteobacteria	Rhizobiales	NA	NA	NA	0	0	0	0	148	0	0	0	148	0.05
228	Bacteria	NA	NA	NA	NA	NA	NA	0	0	0	0	0	147	0	0	147	0.05
229	Bacteria	Acidobacteriota	Vicinamibacteria	Vicinamibacterales	2-12-FULL-66-21	JACDCA01	JACDCA01 sp013817065(GB_GCA_013817065_1)	0	0	0	0	146	0	0	0	146	0.05
230	Bacteria	Firmicutes	Bacilli	Aneurinibacillales	Aneurinibacillaceae	Aneurinibacillus	Aneurinibacillus migulanus(RS_GCF_001274715_1)	0	0	0	0	0	146	0	0	146	0.05
231	Bacteria	Actinobacteriota	Actinomycetia	Propionibacteriales	Nocardioidaceae	Nocardioides	NA	0	0	0	0	0	0	0	146	146	0.05
232	Bacteria	Actinobacteriota	Actinomycetia	Actinomycetales	Cellulomonadaceae	Xylanimonas	Xylanimonas cellulosilytica(RS_GCF_000024965_1)	0	0	0	0	0	0	0	146	146	0.05
233	Bacteria	Bacteroidota	Bacteroidia	Cytophagales	NA	NA	NA	0	0	0	0	145	0	0	0	145	0.05
234	Bacteria	Actinobacteriota	UBA4738	CADDZG01	CADDZG01	CADDZG01	CADDZG01 sp902812355(RS_GCF_902812355_1)	0	0	0	0	0	145	0	0	145	0.05
235	Bacteria	Actinobacteriota	Actinomycetia	Mycobacteriales	Geodermatophilaceae	Blastococcus	Blastococcus sp000620185(RS_GCF_000620185_1)	0	0	0	0	144	0	0	0	144	0.05
236	Bacteria	Proteobacteria	Alphaproteobacteria	Rhizobiales	Rhizobiaceae	Aureimonas_A	Aureimonas_A sp001425485(RS_GCF_001425485_1)	0	143	0	0	0	0	0	0	143	0.05
237	Bacteria	Actinobacteriota	Actinomycetia	Actinomycetales	Micrococcaceae	Arthrobacter_B	Arthrobacter_B luteolus(RS_GCF_001552075_1)	0	0	0	0	143	0	0	0	143	0.05
238	Bacteria	Actinobacteriota	Actinomycetia	Streptomycetales	Streptomycetaceae	Streptomyces	Streptomyces globosus(RS_GCF_003325375_1)	0	0	0	0	0	0	0	143	143	0.05
239	Bacteria	Proteobacteria	Alphaproteobacteria	Sphingomonadales	Sphingomonadaceae	Croceibacterium	Croceibacterium mercuriale(RS_GCF_000802385_1)	0	0	0	8	134	0	0	0	142	0.05
240	Bacteria	Proteobacteria	Alphaproteobacteria	Caulobacterales	Caulobacteraceae	NA	NA	0	0	0	0	142	0	0	0	142	0.05
241	Bacteria	Actinobacteriota	Actinomycetia	Mycobacteriales	Geodermatophilaceae	Geodermatophilus	Geodermatophilus obscurus(RS_GCF_000025345_1)	0	0	0	0	142	0	0	0	142	0.05
242	Bacteria	Actinobacteriota	Actinomycetia	Propionibacteriales	Nocardioidaceae	Nocardioides	Nocardioides marinus(RS_GCF_013408145_1)	0	0	0	0	142	0	0	0	142	0.05
243	Bacteria	Firmicutes	Bacilli	Aneurinibacillales	Aneurinibacillaceae	Aneurinibacillus	NA	0	0	0	0	0	142	0	0	142	0.05
244	Bacteria	Bacteroidota	Bacteroidia	Bacteroidales	Bacteroidaceae	Prevotellamassilia	Prevotellamassilia sp002933955(RS_GCF_002933955_1)	26	15	18	9	24	14	14	20	140	0.05
245	Bacteria	Bacteroidota	Bacteroidia	Chitinophagales	Chitinophagaceae	NA	NA	2	0	0	0	133	5	0	0	140	0.05
246	Bacteria	Actinobacteriota	Actinomycetia	Mycobacteriales	Geodermatophilaceae	Geodermatophilus	Geodermatophilus obscurus(RS_GCF_000025345_1)	0	0	0	0	140	0	0	0	140	0.05
247	Bacteria	Actinobacteriota	Actinomycetia	Mycobacteriales	Geodermatophilaceae	Blastococcus	Blastococcus sp000620185(RS_GCF_000620185_1)	0	0	0	0	138	0	0	0	138	0.04
248	Bacteria	Proteobacteria	Alphaproteobacteria	Azospirillales	Azospirillaceae	NA	NA	0	0	0	0	91	47	0	0	138	0.04
249	Bacteria	Actinobacteriota	Actinomycetia	Streptomycetales	Streptomycetaceae	Streptomyces	NA	0	0	137	0	0	0	0	0	137	0.04
250	Bacteria	Chloroflexota	Ellin6529	QHBO01	QHBO01	QHBO01	QHBO01 sp003243965(GB_GCA_003243965_1)	0	0	0	0	0	0	0	136	136	0.04
251	Bacteria	Proteobacteria	Alphaproteobacteria	Rhizobiales	Devosiaceae	Devosia	NA	42	0	93	0	0	0	0	0	135	0.04
252	Bacteria	Actinobacteriota	Actinomycetia	Mycobacteriales	Micromonosporaceae	NA	NA	0	0	0	0	135	0	0	0	135	0.04
253	Bacteria	Actinobacteriota	Actinomycetia	Actinomycetales	Microbacteriaceae	NA	NA	0	0	0	0	135	0	0	0	135	0.04
254	Bacteria	Actinobacteriota	Actinomycetia	Actinomycetales	Micrococcaceae	NA	NA	0	0	0	0	87	48	0	0	135	0.04
255	Bacteria	Actinobacteriota	Actinomycetia	Mycobacteriales	Micromonosporaceae	NA	NA	0	0	0	0	134	0	0	0	134	0.04
256	Bacteria	Proteobacteria	Alphaproteobacteria	Rhizobiales	Beijerinckiaceae	Microvirga	Microvirga brassicacearum(RS_GCF_008757455_1)	0	0	0	0	110	24	0	0	134	0.04
257	Bacteria	Proteobacteria	Alphaproteobacteria	Sphingomonadales	Sphingomonadaceae	Sphingobium_A	Sphingobium_A sp003590775(RS_GCF_003590775_1)	0	0	0	0	105	29	0	0	134	0.04
258	Bacteria	Proteobacteria	Alphaproteobacteria	Rhizobiales	Hyphomicrobiaceae	NA	NA	0	0	0	0	0	0	0	133	133	0.04
259	Bacteria	Myxococcota	Polyangia	Polyangiales	NA	NA	NA	4	0	0	0	128	0	0	0	132	0.04
260	Bacteria	Gemmatimonadota	Gemmatimonadetes	Longimicrobiales	Longimicrobiaceae	Longimicrobium	Longimicrobium sp902805735(GB_GCA_902805735_1)	0	0	0	0	132	0	0	0	132	0.04
261	Bacteria	Firmicutes	Bacilli	Lactobacillales	Aerococcaceae	NA	NA	0	0	0	131	0	0	0	0	131	0.04
262	Bacteria	Actinobacteriota	Actinomycetia	Actinomycetales	Cellulomonadaceae	Cellulomonas	NA	0	0	0	0	131	0	0	0	131	0.04
263	Bacteria	Proteobacteria	Gammaproteobacteria	Burkholderiales	Burkholderiaceae	Noviherbaspirillum	Noviherbaspirillum sp004804275(RS_GCF_004804275_1)	0	0	0	0	131	0	0	0	131	0.04
264	Bacteria	Gemmatimonadota	Gemmatimonadetes	Gemmatimonadales	Gemmatimonadaceae	UBA4720	UBA4720 sp902812375(RS_GCF_902812375_1)	0	0	0	0	131	0	0	0	131	0.04
265	Bacteria	Proteobacteria	Gammaproteobacteria	Nitrococcales	AK92	S0819	S0819 sp009295635(RS_GCF_009295635_1)	0	0	0	130	0	0	0	0	130	0.04
266	Bacteria	Actinobacteriota	Actinomycetia	Mycobacteriales	Mycobacteriaceae	Corynebacterium	NA	0	0	0	130	0	0	0	0	130	0.04
267	Bacteria	Proteobacteria	Alphaproteobacteria	Azospirillales	Azospirillaceae	Indioceanicola	Indioceanicola profundi(RS_GCF_003568845_1)	0	0	0	0	130	0	0	0	130	0.04
268	Bacteria	Proteobacteria	Alphaproteobacteria	Acetobacterales	Acetobacteraceae	NA	NA	0	0	0	0	125	5	0	0	130	0.04
269	Bacteria	Proteobacteria	Alphaproteobacteria	Sphingomonadales	Sphingomonadaceae	Sphingomonas	Sphingomonas sp014194975(RS_GCF_014194975_1)	129	0	0	0	0	0	0	0	129	0.04
270	Bacteria	Actinobacteriota	Rubrobacteria	Rubrobacterales	Rubrobacteraceae	SCSIO-52909	SCSIO-52909 sp902812425(RS_GCF_902812425_1)	0	0	0	0	0	129	0	0	129	0.04
271	Bacteria	Proteobacteria	Alphaproteobacteria	Sphingomonadales	Sphingomonadaceae	Sphingomicrobium	Sphingomicrobium sediminicola(RS_GCF_014489515_1)	0	0	0	0	0	0	0	127	127	0.04
272	Bacteria	Actinobacteriota	Acidimicrobiia	UBA5794	ZC4RG35	SZUA-217	SZUA-217 sp004356805(GB_GCA_004356805_1)	0	0	0	0	0	0	0	127	127	0.04
273	Bacteria	Actinobacteriota	Actinomycetia	Mycobacteriales	Geodermatophilaceae	Modestobacter	Modestobacter muralis(RS_GCF_010682105_1)	0	0	0	0	126	0	0	0	126	0.04
274	Bacteria	Actinobacteriota	Actinomycetia	Actinomycetales	Quadrisphaeraceae	Quadrisphaera	NA	0	0	0	0	126	0	0	0	126	0.04
275	Bacteria	Actinobacteriota	Actinomycetia	Actinomycetales	Micrococcaceae	Kocuria	Kocuria polaris_A(RS_GCF_001483755_1)	0	0	0	0	35	32	0	59	126	0.04
276	Bacteria	Gemmatimonadota	Gemmatimonadetes	Gemmatimonadales	GWC2-71-9	JABFSM01	JABFSM01 sp009692115(GB_GCA_009692115_1)	0	0	0	0	0	126	0	0	126	0.04
277	Bacteria	Proteobacteria	Gammaproteobacteria	Xanthomonadales	NA	NA	NA	0	0	0	0	125	0	0	0	125	0.04
278	Bacteria	Actinobacteriota	Actinomycetia	Mycobacteriales	Geodermatophilaceae	NA	NA	0	0	0	0	0	125	0	0	125	0.04
279	Bacteria	NA	NA	NA	NA	NA	NA	0	0	0	0	0	125	0	0	125	0.04
280	Bacteria	Acidobacteriota	Blastocatellia	UBA7656	UBA7656	QHVH01	QHVH01 sp003222245(GB_GCA_003222245_1)	0	0	0	0	0	124	0	0	124	0.04
281	Bacteria	Proteobacteria	Alphaproteobacteria	Rhizobiales	Rhizobiaceae	Aureimonas_A	Aureimonas_A sp001425485(RS_GCF_001425485_1)	0	0	0	0	0	0	124	0	124	0.04
282	Bacteria	Actinobacteriota	Actinomycetia	Propionibacteriales	Propionibacteriaceae	Cutibacterium	Cutibacterium humerusii(RS_GCF_000204235_1)	0	0	0	0	123	0	0	0	123	0.04
283	Bacteria	Proteobacteria	Gammaproteobacteria	Burkholderiales	Burkholderiaceae	Noviherbaspirillum	NA	0	0	0	0	123	0	0	0	123	0.04
284	Bacteria	Chloroflexota	Ellin6529	QHBO01	QHBO01	QHBO01	QHBO01 sp003243965(GB_GCA_003243965_1)	0	0	0	0	0	0	0	123	123	0.04
285	Bacteria	Bacteroidota	Bacteroidia	Chitinophagales	Saprospiraceae	GYS-P2D	GYS-P2D sp902609095(GB_GCA_902609095_1)	33	0	12	24	0	23	27	3	122	0.04
286	Bacteria	Firmicutes	Bacilli	Bacillales_D	Amphibacillaceae	Ornithinibacillus	Ornithinibacillus halophilus(RS_GCF_900129485_1)	0	0	0	122	0	0	0	0	122	0.04
287	Bacteria	Actinobacteriota	Actinomycetia	Mycobacteriales	Mycobacteriaceae	Corynebacterium	Corynebacterium maris(RS_GCF_000442645_1)	0	0	0	90	0	32	0	0	122	0.04
288	Bacteria	Actinobacteriota	Actinomycetia	Mycobacteriales	Pseudonocardiaceae	Pseudonocardia	NA	0	0	0	0	122	0	0	0	122	0.04
289	Bacteria	Actinobacteriota	Actinomycetia	Mycobacteriales	Micromonosporaceae	NA	NA	0	0	0	0	0	122	0	0	122	0.04
290	Bacteria	Bacteroidota	Bacteroidia	Cytophagales	Hymenobacteraceae	Hymenobacter	Hymenobacter sp002154225(RS_GCF_002154225_1)	121	0	0	0	0	0	0	0	121	0.04
291	Bacteria	Actinobacteriota	Actinomycetia	Mycobacteriales	Mycobacteriaceae	Dietzia	Dietzia aerolata(RS_GCF_014144865_1)	0	0	0	121	0	0	0	0	121	0.04
292	Bacteria	Bacteroidota	Bacteroidia	Chitinophagales	Saprospiraceae	GYS-P2D	GYS-P2D sp902609095(GB_GCA_902609095_1)	28	36	0	0	30	0	26	0	120	0.04
293	Bacteria	Chloroflexota	Chloroflexia	Thermomicrobiales	UBA6265	CADCWI01	CADCWI01 sp902806355(GB_GCA_902806355_1)	0	0	0	120	0	0	0	0	120	0.04
294	Bacteria	Bacteroidota	Bacteroidia	Cytophagales	NA	NA	NA	0	0	0	16	104	0	0	0	120	0.04
295	Bacteria	Actinobacteriota	Actinomycetia	Mycobacteriales	Geodermatophilaceae	Blastococcus	Blastococcus atacamensis(RS_GCF_002938425_1)	0	0	0	0	120	0	0	0	120	0.04
296	Bacteria	Firmicutes	Bacilli	Bacillales	SA4	Bacillus_BS	Bacillus_BS sp008364785(GB_GCA_008364785_1)	0	0	0	0	0	120	0	0	120	0.04
297	Bacteria	Proteobacteria	Gammaproteobacteria	Enterobacterales	Enterobacteriaceae	NA	NA	0	0	119	0	0	0	0	0	119	0.04
298	Bacteria	Actinobacteriota	Actinomycetia	Actinomycetales	Micrococcaceae	Pseudarthrobacter	NA	0	0	0	0	97	0	0	22	119	0.04
299	Bacteria	Chloroflexota	Ellin6529	QHBO01	QHBO01	QHBO01	QHBO01 sp003243965(GB_GCA_003243965_1)	0	0	0	0	0	0	0	119	119	0.04
300	Bacteria	Actinobacteriota	Acidimicrobiia	UBA5794	ZC4RG35	SZUA-217	SZUA-217 sp004356805(GB_GCA_004356805_1)	0	0	0	0	0	0	0	119	119	0.04
301	Bacteria	Gemmatimonadota	Gemmatimonadetes	Gemmatimonadales	Gemmatimonadaceae	UBA4720	UBA4720 sp902812375(RS_GCF_902812375_1)	0	0	0	0	118	0	0	0	118	0.04
302	Bacteria	Chloroflexota	Dehalococcoidia	WHTO01	WHTO01	WHTO01	WHTO01 sp009377665(GB_GCA_009377665_1)	0	0	0	0	0	118	0	0	118	0.04
303	Bacteria	Actinobacteriota	UBA4738	UBA4738	HRBIN12	AC-51	NA	0	0	0	0	0	0	0	117	117	0.04
304	Bacteria	Bacteroidota	Rhodothermia	Rhodothermales	Rhodothermaceae	MEBICO9517	MEBICO9517 sp003285105(RS_GCF_003285105_1)	0	0	0	69	47	0	0	0	116	0.04
305	Bacteria	Actinobacteriota	UBA4738	AC-67	AC-67	AC-67	AC-67 sp005884515(GB_GCA_005884515_1)	0	0	0	0	0	116	0	0	116	0.04
306	Bacteria	Proteobacteria	Gammaproteobacteria	Pseudomonadales	Halomonadaceae	Halomonas	NA	0	0	0	115	0	0	0	0	115	0.04
307	Bacteria	Proteobacteria	Alphaproteobacteria	Rhizobiales	Rhizobiaceae	Mesorhizobium	NA	0	0	0	0	115	0	0	0	115	0.04
308	Bacteria	Proteobacteria	Alphaproteobacteria	Rhizobiales	Rhizobiaceae	Aureimonas_A	Aureimonas_A sp001425485(RS_GCF_001425485_1)	0	0	0	0	0	0	114	0	114	0.04
309	Bacteria	Firmicutes	Bacilli	Lactobacillales	Carnobacteriaceae	Alkalibacterium	Alkalibacterium sp002500855(RS_GCF_009935905_1)	0	0	0	113	0	0	0	0	113	0.04
310	Bacteria	Actinobacteriota	Actinomycetia	Actinomycetales	Actinomycetaceae	NA	NA	0	0	0	113	0	0	0	0	113	0.04
311	Bacteria	Actinobacteriota	Actinomycetia	Propionibacteriales	Nocardioidaceae	Nocardioides	NA	0	0	0	0	113	0	0	0	113	0.04
312	Bacteria	Proteobacteria	Gammaproteobacteria	Enterobacterales	Enterobacteriaceae	NA	NA	0	0	111	0	0	0	0	0	111	0.04
313	Bacteria	Firmicutes	Bacilli	Bacillales_D	Amphibacillaceae	Oceanobacillus	NA	0	0	0	0	0	0	0	111	111	0.04
314	Bacteria	Proteobacteria	Gammaproteobacteria	Enterobacterales	Pasteurellaceae	Actinobacillus_A	Actinobacillus_A porcitonsillarum(RS_GCF_003101015_1)	8	11	31	8	8	7	20	17	110	0.04
315	Bacteria	Bacteroidota	Bacteroidia	Cytophagales	Cyclobacteriaceae	Aquiflexum	Aquiflexum sp003316845(RS_GCF_003316845_1)	0	0	0	109	0	0	0	0	109	0.04
316	Bacteria	Cyanobacteria	Sericytochromatia	S15B-MN24	UBA4093	UBA4093	UBA4093 sp002083825(GB_GCA_002083825_1)	0	0	0	0	109	0	0	0	109	0.04
317	Bacteria	Actinobacteriota	UBA4738	NA	NA	NA	NA	0	0	0	0	0	109	0	0	109	0.04
318	Bacteria	Acidobacteriota	Vicinamibacteria	Vicinamibacterales	NA	NA	NA	0	0	0	0	0	0	0	109	109	0.04
319	Bacteria	Firmicutes	Bacilli	Bacillales_A	Planococcaceae	Planococcus	NA	0	0	0	108	0	0	0	0	108	0.03
320	Bacteria	Firmicutes	Bacilli	Paenibacillales	Paenibacillaceae	NA	NA	0	0	0	0	108	0	0	0	108	0.03
321	Bacteria	Actinobacteriota	UBA4738	CADDZG01	CADDZG01	CADDZG01	CADDZG01 sp902812355(RS_GCF_902812355_1)	0	0	0	0	0	108	0	0	108	0.03
322	Bacteria	Proteobacteria	Gammaproteobacteria	Burkholderiales	Burkholderiaceae	Kinneretia	Kinneretia asaccharophila(RS_GCF_004362405_1)	0	32	20	23	0	0	32	0	107	0.03
323	Bacteria	Proteobacteria	Gammaproteobacteria	Enterobacterales	Aeromonadaceae	Aeromonas	NA	0	24	28	22	0	0	33	0	107	0.03
324	Bacteria	Actinobacteriota	Actinomycetia	Mycobacteriales	Mycobacteriaceae	Rhodococcus	Rhodococcus zopfii(RS_GCF_001895025_1)	0	0	0	0	0	0	0	107	107	0.03
325	Bacteria	Proteobacteria	Alphaproteobacteria	Acetobacterales	Acetobacteraceae	Roseomonas_A	Roseomonas_A sp003173615(RS_GCF_003173615_1)	106	0	0	0	0	0	0	0	106	0.03
326	Bacteria	Firmicutes	Bacilli	Bacillales_D	Amphibacillaceae	Oceanobacillus	Oceanobacillus profundus(RS_GCF_003515705_1)	0	0	0	106	0	0	0	0	106	0.03
327	Bacteria	Chloroflexota	Chloroflexia	Thermomicrobiales	UBA6265	CADCWI01	CADCWI01 sp902806355(GB_GCA_902806355_1)	0	0	0	106	0	0	0	0	106	0.03
328	Bacteria	Actinobacteriota	Actinomycetia	Euzebyales	Egibacteraceae	WHTC01	WHTC01 sp009379795(GB_GCA_009379795_1)	0	0	0	0	106	0	0	0	106	0.03
329	Bacteria	Actinobacteriota	Actinomycetia	Mycobacteriales	Geodermatophilaceae	Geodermatophilus	Geodermatophilus obscurus(RS_GCF_000025345_1)	0	0	0	0	106	0	0	0	106	0.03
330	Bacteria	Proteobacteria	Alphaproteobacteria	Rhizobiales	Beijerinckiaceae	Microvirga	NA	0	0	0	0	106	0	0	0	106	0.03
331	Bacteria	Actinobacteriota	Actinomycetia	Mycobacteriales	Pseudonocardiaceae	Pseudonocardia	Pseudonocardia asaccharolytica(RS_GCF_000423625_1)	0	0	0	0	0	0	0	106	106	0.03
332	Bacteria	Bacteroidota	Bacteroidia	Cytophagales	172606-1	172606-1	172606-1 sp010119975(RS_GCF_010119975_1)	0	0	0	0	104	0	0	0	104	0.03
333	Bacteria	Actinobacteriota	Actinomycetia	Mycobacteriales	Geodermatophilaceae	Geodermatophilus	Geodermatophilus obscurus(RS_GCF_000025345_1)	0	0	0	0	104	0	0	0	104	0.03
334	Bacteria	Actinobacteriota	Actinomycetia	Actinomycetales	Kineococcaceae	Kineococcus	Kineococcus sp009906795(RS_GCF_009906795_1)	0	0	0	0	77	27	0	0	104	0.03
335	Bacteria	Proteobacteria	Gammaproteobacteria	Pseudomonadales	Cellvibrionaceae	Microbulbifer	Microbulbifer donghaiensis(RS_GCF_900129095_1)	0	0	0	0	0	0	0	104	104	0.03
336	Bacteria	Desulfobacterota_D	UBA1144	RKRQ01	RKRQ01	RKRQ01	NA	0	0	0	0	0	102	0	0	102	0.03
337	Bacteria	Actinobacteriota	Actinomycetia	Actinomycetales	Microbacteriaceae	Microbacterium	NA	0	0	67	0	0	0	0	34	101	0.03
338	Bacteria	Deinococcota	Deinococci	Deinococcales	Deinococcaceae	Deinococcus	NA	0	0	0	0	0	101	0	0	101	0.03
339	Bacteria	Patescibacteria	Saccharimonadia	Saccharimonadales	Saccharimonadaceae	UBA5946	UBA5946 sp002434045(GB_GCA_002434045_1)	0	0	0	0	100	0	0	0	100	0.03
340	Bacteria	Actinobacteriota	Thermoleophilia	Solirubrobacterales	Solirubrobacteraceae	Solirubrobacter	Solirubrobacter soli(RS_GCF_000423665_1)	0	0	0	0	100	0	0	0	100	0.03
341	Bacteria	Actinobacteriota	Acidimicrobiia	UBA5794	ZC4RG35	SZUA-217	SZUA-217 sp004356805(GB_GCA_004356805_1)	0	0	0	0	0	0	0	100	100	0.03
342	Bacteria	NA	NA	NA	NA	NA	NA	0	0	0	0	0	0	0	100	100	0.03
343	Bacteria	Actinobacteriota	Thermoleophilia	Gaiellales	Gaiellaceae	Palsa-739	Palsa-739 sp003139545(GB_GCA_003139545_1)	0	0	0	0	0	0	0	100	100	0.03
344	Bacteria	Actinobacteriota	Actinomycetia	Mycobacteriales	Geodermatophilaceae	Geodermatophilus	Geodermatophilus aquaeductus(RS_GCF_900182545_1)	0	0	0	0	99	0	0	0	99	0.03
345	Bacteria	Firmicutes	Bacilli	Bacillales_B	DSM-18226	Neobacillus	NA	0	0	0	0	0	80	0	19	99	0.03
346	Bacteria	Firmicutes_A	Clostridia	Lachnospirales	Lachnospiraceae	Lacrimispora	NA	32	0	0	0	25	25	0	16	98	0.03
347	Bacteria	Deinococcota	Deinococci	Deinococcales	NA	NA	NA	0	0	0	98	0	0	0	0	98	0.03
348	Bacteria	Firmicutes	Bacilli	Bacillales_B	DSM-18226	Neobacillus	NA	0	0	0	68	0	17	0	13	98	0.03
349	Bacteria	Proteobacteria	Alphaproteobacteria	Caulobacterales	Caulobacteraceae	Phenylobacterium	Phenylobacterium sp002256425(GB_GCA_002256425_1)	0	0	0	0	98	0	0	0	98	0.03
350	Bacteria	Methylomirabilota	Methylomirabilia	Rokubacteriales	GWA2-73-35	NA	NA	0	0	0	0	2	96	0	0	98	0.03
351	Bacteria	Chloroflexota	Chloroflexia	Chloroflexales	Roseiflexaceae	SDU3-3	SDU3-3 sp009268125(RS_GCF_009268125_1)	0	0	0	0	0	98	0	0	98	0.03
352	Bacteria	Acidobacteriota	Blastocatellia	Pyrinomonadales	Pyrinomonadaceae	OLB17	NA	0	0	0	0	0	0	0	98	98	0.03
353	Bacteria	Actinobacteriota	UBA4738	UBA4738	HRBIN12	NA	NA	0	0	0	0	0	0	0	97	97	0.03
354	Bacteria	Bacteroidota	Bacteroidia	Cytophagales	Hymenobacteraceae	Pontibacter	NA	0	0	96	0	0	0	0	0	96	0.03
355	Bacteria	Proteobacteria	Alphaproteobacteria	Rhizobiales	Rhizobiaceae	Aurantimonas	NA	0	0	0	10	82	0	0	4	96	0.03
356	Bacteria	Firmicutes	Bacilli	Bacillales_A	Planococcaceae	Planococcus	NA	0	0	0	0	96	0	0	0	96	0.03
357	Bacteria	Actinobacteriota	Actinomycetia	Mycobacteriales	NA	NA	NA	0	0	0	0	0	96	0	0	96	0.03
358	Bacteria	Firmicutes	Bacilli	Aneurinibacillales	Aneurinibacillaceae	Aneurinibacillus	NA	0	0	0	0	0	96	0	0	96	0.03
359	Bacteria	Chloroflexota	Chloroflexia	Thermomicrobiales	UBA6265	CADCWI01	CADCWI01 sp902806355(GB_GCA_902806355_1)	0	0	0	95	0	0	0	0	95	0.03
360	Bacteria	Bacteroidota	Bacteroidia	Sphingobacteriales	Sphingobacteriaceae	Pararcticibacter	Pararcticibacter tournemirensis(RS_GCF_006716645_1)	0	0	0	0	95	0	0	0	95	0.03
361	Bacteria	Actinobacteriota	Actinomycetia	Mycobacteriales	Frankiaceae	Frankia	NA	0	0	0	0	95	0	0	0	95	0.03
362	Bacteria	Proteobacteria	Alphaproteobacteria	Rhizobiales	Beijerinckiaceae	Microvirga	NA	0	0	0	0	69	12	0	14	95	0.03
363	Bacteria	Firmicutes	Bacilli	Bacillales_B	Domibacillaceae	Domibacillus	NA	0	0	0	0	0	95	0	0	95	0.03
364	Bacteria	Chloroflexota	Chloroflexia	Thermomicrobiales	Thermomicrobiaceae	NA	NA	0	0	0	0	0	0	0	95	95	0.03
365	Bacteria	Proteobacteria	Alphaproteobacteria	Sphingomonadales	Sphingomonadaceae	Sphingomonas	Sphingomonas desiccabilis(RS_GCF_004135605_1)	94	0	0	0	0	0	0	0	94	0.03
366	Bacteria	Firmicutes	Bacilli	Bacillales_D	Amphibacillaceae	Oceanobacillus	Oceanobacillus caeni(RS_GCF_001298135_1)	0	0	0	94	0	0	0	0	94	0.03
367	Bacteria	Firmicutes	Bacilli	Lactobacillales	Carnobacteriaceae	Alkalibacterium	Alkalibacterium sp002500855(RS_GCF_009935905_1)	0	0	0	94	0	0	0	0	94	0.03
368	Bacteria	Chloroflexota	Chloroflexia	Thermomicrobiales	UBA6265	CADCWI01	CADCWI01 sp902806355(GB_GCA_902806355_1)	0	0	0	83	11	0	0	0	94	0.03
369	Bacteria	Firmicutes	Bacilli	Staphylococcales	Staphylococcaceae	Staphylococcus	NA	0	0	0	0	94	0	0	0	94	0.03
370	Bacteria	Chloroflexota	Anaerolineae	Anaerolineales	UBA6663	SpSt-583	SpSt-583 sp011367385(GB_GCA_011367385_1)	0	0	0	0	0	94	0	0	94	0.03
371	Bacteria	Actinobacteriota	Actinomycetia	Streptomycetales	Streptomycetaceae	Streptomyces	NA	0	0	93	0	0	0	0	0	93	0.03
372	Bacteria	Proteobacteria	Gammaproteobacteria	Nitrococcales	AK92	S0819	S0819 sp009295635(RS_GCF_009295635_1)	0	0	0	93	0	0	0	0	93	0.03
373	Bacteria	Firmicutes	Bacilli	Bacillales_D	Amphibacillaceae	Oceanobacillus	NA	0	0	0	92	0	0	0	0	92	0.03
374	Bacteria	Actinobacteriota	Actinomycetia	Mycobacteriales	Pseudonocardiaceae	Pseudonocardia	Pseudonocardia asaccharolytica(RS_GCF_000423625_1)	0	0	0	0	0	0	0	92	92	0.03
375	Bacteria	Firmicutes	Bacilli	Lactobacillales	Lactobacillaceae	Lactobacillus	NA	19	6	6	10	23	10	11	6	91	0.03
376	Bacteria	Chloroflexota	Chloroflexia	Thermomicrobiales	UBA6265	CADCWI01	CADCWI01 sp902806355(GB_GCA_902806355_1)	0	0	0	91	0	0	0	0	91	0.03
377	Bacteria	Firmicutes	Bacilli	Bacillales_D	Amphibacillaceae	Oceanobacillus	NA	0	0	0	91	0	0	0	0	91	0.03
378	Bacteria	Actinobacteriota	Actinomycetia	Actinomycetales	Cellulomonadaceae	Xylanimonas	NA	0	0	0	0	91	0	0	0	91	0.03
379	Bacteria	Bacteroidota	Bacteroidia	Cytophagales	NA	NA	NA	0	0	0	0	91	0	0	0	91	0.03
380	Bacteria	Actinobacteriota	Actinomycetia	Mycobacteriales	NA	NA	NA	0	0	0	0	90	0	0	0	90	0.03
381	Bacteria	Actinobacteriota	Actinomycetia	Streptomycetales	Streptomycetaceae	NA	NA	0	0	0	0	90	0	0	0	90	0.03
382	Bacteria	Proteobacteria	Alphaproteobacteria	Sphingomonadales	Sphingomonadaceae	Sphingomonas	NA	0	0	0	0	39	0	0	51	90	0.03
383	Bacteria	Chloroflexota	Ellin6529	CSP1-4	CSP1-4	UBA5189	UBA5189 sp013822395(GB_GCA_013822395_1)	0	0	0	0	0	0	0	90	90	0.03
384	Bacteria	Bacteroidota	Bacteroidia	Bacteroidales	Bacteroidaceae	Prevotella	Prevotella sp002933775(RS_GCF_002933775_1)	33	0	0	0	19	24	0	13	89	0.03
385	Bacteria	Proteobacteria	Gammaproteobacteria	NA	NA	NA	NA	0	0	0	0	0	0	0	89	89	0.03
386	Bacteria	Proteobacteria	Alphaproteobacteria	Sphingomonadales	Sphingomonadaceae	NA	NA	0	0	0	0	88	0	0	0	88	0.03
387	Bacteria	Actinobacteriota	UBA4738	AC-67	AC-67	AC-67	AC-67 sp005884515(GB_GCA_005884515_1)	0	0	0	0	0	88	0	0	88	0.03
388	Bacteria	Actinobacteriota	Actinomycetia	Streptomycetales	Streptomycetaceae	Streptomyces	NA	0	0	87	0	0	0	0	0	87	0.03
389	Bacteria	Bacteroidota	Bacteroidia	Chitinophagales	Chitinophagaceae	NA	NA	0	0	0	0	87	0	0	0	87	0.03
390	Bacteria	Actinobacteriota	Actinomycetia	Propionibacteriales	Kribbellaceae	Kribbella	Kribbella amoyensis(RS_GCF_007828865_1)	0	0	0	0	87	0	0	0	87	0.03
391	Bacteria	Chloroflexota	Chloroflexia	Thermomicrobiales	NA	NA	NA	0	0	0	0	87	0	0	0	87	0.03
392	Bacteria	Actinobacteriota	Actinomycetia	Actinomycetales	Actinomycetaceae	Oceanitalea	Oceanitalea sp006349365(RS_GCF_006349365_1)	0	0	0	0	87	0	0	0	87	0.03
393	Bacteria	Actinobacteriota	Acidimicrobiia	Acidimicrobiales	AC-14	AC-14	AC-14 sp005888325(GB_GCA_005888325_1)	0	0	0	0	0	87	0	0	87	0.03
394	Bacteria	Proteobacteria	Gammaproteobacteria	Enterobacterales	Shewanellaceae	Shewanella	NA	0	26	16	16	0	0	28	0	86	0.03
395	Bacteria	Proteobacteria	Alphaproteobacteria	Azospirillales	Azospirillaceae	Azospirillum	NA	0	0	0	0	80	0	0	6	86	0.03
396	Bacteria	Proteobacteria	Alphaproteobacteria	Rhizobiales	Xanthobacteraceae	VAZQ01	VAZQ01 sp005883115(GB_GCA_005883115_1)	0	0	0	0	0	86	0	0	86	0.03
397	Bacteria	Actinobacteriota	Actinomycetia	Actinomycetales	Cellulomonadaceae	Cellulomonas	NA	0	0	0	0	0	86	0	0	86	0.03
398	Bacteria	Acidobacteriota	Blastocatellia	Pyrinomonadales	Pyrinomonadaceae	NA	NA	0	0	0	0	0	0	0	85	85	0.03
399	Bacteria	Bacteroidota	Bacteroidia	Bacteroidales	Bacteroidaceae	Prevotella	Prevotella sp002933775(RS_GCF_002933775_1)	0	19	19	13	0	0	33	0	84	0.03
400	Bacteria	Actinobacteriota	Actinomycetia	Streptosporangiales	Streptosporangiaceae	Nocardiopsis	NA	0	0	0	84	0	0	0	0	84	0.03
401	Bacteria	Bacteroidota	Bacteroidia	Bacteroidales	Muribaculaceae	Duncaniella	Duncaniella muris(RS_GCF_003024805_1)	11	20	12	4	8	7	21	0	83	0.03
402	Bacteria	Bacteroidota	Rhodothermia	Balneolales	Balneolaceae	SW132	SW132 sp009909035(GB_GCA_009909035_1)	0	0	0	83	0	0	0	0	83	0.03
403	Bacteria	Firmicutes	Bacilli	Bacillales_D	Amphibacillaceae	Lentibacillus	Lentibacillus kapialis(GB_GCA_014646635_1)	0	0	0	73	0	10	0	0	83	0.03
404	Bacteria	Actinobacteriota	Acidimicrobiia	Acidimicrobiales	SKKL01	SCSIO-58843	SCSIO-58843 sp009650215(RS_GCF_009650215_1)	0	0	0	0	0	83	0	0	83	0.03
405	Bacteria	Actinobacteriota	UBA4738	NA	NA	NA	NA	0	0	0	0	0	83	0	0	83	0.03
406	Bacteria	Actinobacteriota	Actinomycetia	Propionibacteriales	Nocardioidaceae	Nocardioides	NA	0	0	0	0	0	0	0	83	83	0.03
407	Bacteria	Myxococcota	UBA796	UBA796	GCA-2862545	REDI01	REDI01 sp007693595(GB_GCA_007693595_1)	0	0	0	17	65	0	0	0	82	0.03
408	Bacteria	Actinobacteriota	Actinomycetia	Propionibacteriales	Nocardioidaceae	Nocardioides	NA	0	0	0	0	82	0	0	0	82	0.03
409	Bacteria	Proteobacteria	Alphaproteobacteria	Sphingomonadales	Sphingomonadaceae	Allosphingosinicella	Allosphingosinicella sp003347635(RS_GCF_003347635_1)	0	0	0	0	82	0	0	0	82	0.03
410	Bacteria	Bacteroidota	Bacteroidia	Bacteroidales	Muribaculaceae	CAG-485	CAG-485 sp900547755(GB_GCA_900547755_1)	0	20	24	20	3	0	14	0	81	0.03
411	Bacteria	Actinobacteriota	Actinomycetia	Streptosporangiales	Streptosporangiaceae	Nonomuraea	NA	0	0	0	0	81	0	0	0	81	0.03
412	Bacteria	Actinobacteriota	Actinomycetia	Mycobacteriales	Geodermatophilaceae	Geodermatophilus	Geodermatophilus endophyticus(RS_GCF_900110555_1)	0	0	0	0	81	0	0	0	81	0.03
413	Bacteria	Chloroflexota	Ellin6529	CSP1-4	CSP1-4	UBA5189	UBA5189 sp013822395(GB_GCA_013822395_1)	0	0	0	0	0	81	0	0	81	0.03
414	Bacteria	Deinococcota	Deinococci	Deinococcales	NA	NA	NA	0	0	0	80	0	0	0	0	80	0.03
415	Bacteria	Firmicutes	Bacilli	Bacillales	Bacillaceae_L	Ferdinandcohnia	Ferdinandcohnia sinesaloumensis(RS_GCF_900156865_1)	0	0	0	36	0	17	0	27	80	0.03
416	Bacteria	Bacteroidota	Bacteroidia	Cytophagales	Hymenobacteraceae	Pontibacter	NA	0	0	0	0	59	0	0	21	80	0.03
417	Bacteria	Acidobacteriota	Vicinamibacteria	Vicinamibacterales	2-12-FULL-66-21	NA	NA	0	0	0	0	0	80	0	0	80	0.03
418	Bacteria	Chloroflexota	Chloroflexia	Thermomicrobiales	Thermomicrobiaceae	Sphaerobacter	Sphaerobacter thermophilus(RS_GCF_000024985_1)	0	0	0	0	0	80	0	0	80	0.03
419	Bacteria	NA	NA	NA	NA	NA	NA	0	0	0	0	0	80	0	0	80	0.03
420	Bacteria	Proteobacteria	Gammaproteobacteria	Pseudomonadales	Cellvibrionaceae	Microbulbifer	Microbulbifer harenosus(RS_GCF_005771435_1)	0	0	0	0	0	0	0	80	80	0.03
421	Bacteria	Bacteroidota	Bacteroidia	Bacteroidales	Bacteroidaceae	Bacteroides	Bacteroides acidifaciens_A(RS_GCF_903181435_1)	7	12	9	13	8	7	23	0	79	0.03
422	Bacteria	Actinobacteriota	Actinomycetia	Actinomycetales	Quadrisphaeraceae	Quadrisphaera	NA	0	0	0	0	79	0	0	0	79	0.03
423	Bacteria	Actinobacteriota	Actinomycetia	Actinomycetales	Microbacteriaceae	NA	NA	0	0	0	0	79	0	0	0	79	0.03
424	Bacteria	Actinobacteriota	Acidimicrobiia	Acidimicrobiales	NA	NA	NA	0	0	0	0	0	79	0	0	79	0.03
425	Bacteria	Proteobacteria	Gammaproteobacteria	Burkholderiales	Burkholderiaceae	NA	NA	0	0	0	0	0	79	0	0	79	0.03
426	Bacteria	Proteobacteria	Gammaproteobacteria	SZUA-146	SZUA-146	JABDJB01	JABDJB01 sp013003425(GB_GCA_013003425_1)	0	0	0	0	0	0	0	79	79	0.03
427	Bacteria	Proteobacteria	Gammaproteobacteria	Enterobacterales	Enterobacteriaceae	Enterobacter	NA	19	0	17	11	13	0	18	0	78	0.03
428	Bacteria	Gemmatimonadota	Gemmatimonadetes	Longimicrobiales	Longimicrobiaceae	Longimicrobium	Longimicrobium sp902805735(GB_GCA_902805735_1)	0	0	0	0	0	78	0	0	78	0.03
429	Bacteria	Chloroflexota	Chloroflexia	NA	NA	NA	NA	0	0	0	0	0	78	0	0	78	0.03
430	Bacteria	Firmicutes_A	Clostridia	Lachnospirales	Lachnospiraceae	NA	NA	21	0	0	0	17	25	0	14	77	0.02
431	Bacteria	Bacteroidota	Bacteroidia	Bacteroidales	Muribaculaceae	UBA7173	NA	13	11	11	18	0	10	4	10	77	0.02
432	Bacteria	Bacteroidota	Bacteroidia	Sphingobacteriales	Sphingobacteriaceae	Pseudosphingobacterium	Pseudosphingobacterium jilunii(RS_GCF_000192845_1)	0	0	77	0	0	0	0	0	77	0.02
433	Bacteria	Proteobacteria	Alphaproteobacteria	Rhodobacterales	Rhodobacteraceae	NA	NA	0	0	0	77	0	0	0	0	77	0.02
434	Bacteria	Actinobacteriota	Actinomycetia	Actinomycetales	Cellulomonadaceae	Cellulomonas	NA	0	0	0	0	77	0	0	0	77	0.02
435	Bacteria	Proteobacteria	Alphaproteobacteria	Rhizobiales	Xanthobacteraceae	NA	NA	0	0	0	0	0	0	0	77	77	0.02
436	Bacteria	Proteobacteria	Alphaproteobacteria	Sphingomonadales	Sphingomonadaceae	Sphingomonas	Sphingomonas desiccabilis(RS_GCF_004135605_1)	0	0	76	0	0	0	0	0	76	0.02
437	Bacteria	Actinobacteriota	Thermoleophilia	Solirubrobacterales	Solirubrobacteraceae	Solirubrobacter	NA	0	0	0	0	76	0	0	0	76	0.02
438	Bacteria	Cyanobacteria	Sericytochromatia	S15B-MN24	UBA4093	UBA4093	UBA4093 sp002083825(GB_GCA_002083825_1)	0	0	0	0	76	0	0	0	76	0.02
439	Bacteria	Deinococcota	Deinococci	Deinococcales	Deinococcaceae	Deinococcus_B	Deinococcus_B maricopensis(RS_GCF_000186385_1)	0	0	0	0	73	0	0	3	76	0.02
440	Bacteria	Chloroflexota	Chloroflexia	NA	NA	NA	NA	0	0	0	0	0	76	0	0	76	0.02
441	Bacteria	Proteobacteria	Alphaproteobacteria	Rhodobacterales	Rhodobacteraceae	Paracoccus	NA	0	0	0	0	0	0	0	76	76	0.02
442	Bacteria	Proteobacteria	Alphaproteobacteria	Rhizobiales	Hyphomicrobiaceae	Hyphomicrobium	NA	0	0	0	0	0	0	0	76	76	0.02
443	Bacteria	Proteobacteria	Gammaproteobacteria	Steroidobacterales	Steroidobacteraceae	Steroidobacter	Steroidobacter denitrificans(RS_GCF_001579945_1)	0	0	0	0	0	0	0	76	76	0.02
444	Bacteria	Firmicutes	Bacilli	Bacillales_D	Amphibacillaceae	Ornithinibacillus	Ornithinibacillus scapharcae(RS_GCF_000190475_1)	0	0	0	0	75	0	0	0	75	0.02
445	Bacteria	Bacteroidota	Rhodothermia	Rhodothermales	NA	NA	NA	0	0	0	0	75	0	0	0	75	0.02
446	Bacteria	Firmicutes	Bacilli	Bacillales	Bacillaceae	Metabacillus	Metabacillus sp002871465(RS_GCF_002871465_1)	0	0	0	0	56	19	0	0	75	0.02
447	Bacteria	Firmicutes_E	Symbiobacteriia	Symbiobacteriales	Symbiobacteriaceae	Symbiobacterium	Symbiobacterium thermophilum(RS_GCF_000009905_1)	0	0	0	0	0	75	0	0	75	0.02
448	Bacteria	Proteobacteria	Gammaproteobacteria	Burkholderiales	Burkholderiaceae	Ramlibacter	NA	0	0	0	0	0	75	0	0	75	0.02
449	Bacteria	Chloroflexota	NA	NA	NA	NA	NA	0	0	0	0	0	75	0	0	75	0.02
450	Bacteria	Proteobacteria	Gammaproteobacteria	Burkholderiales	Burkholderiaceae	NA	NA	0	0	0	0	0	75	0	0	75	0.02
451	Bacteria	Fusobacteriota	Fusobacteriia	Fusobacteriales	Fusobacteriaceae	Cetobacterium_A	Cetobacterium_A somerae(RS_GCF_000479045_1)	0	22	17	14	0	0	21	0	74	0.02
452	Bacteria	Actinobacteriota	Actinomycetia	Actinomycetales	Microbacteriaceae	Yonghaparkia	Yonghaparkia sp001425665(RS_GCF_001425665_1)	0	0	8	0	66	0	0	0	74	0.02
453	Bacteria	Proteobacteria	Gammaproteobacteria	Burkholderiales	Burkholderiaceae	NA	NA	0	0	0	0	74	0	0	0	74	0.02
454	Bacteria	Desulfobacterota_D	UBA1144	RKRQ01	RKRQ01	RKRQ01	NA	0	0	0	0	0	74	0	0	74	0.02
455	Bacteria	Chloroflexota	NA	NA	NA	NA	NA	0	0	0	0	0	74	0	0	74	0.02
456	Bacteria	Firmicutes	Bacilli	Bacillales_B	DSM-18226	Neobacillus	Neobacillus sp900103525(RS_GCF_900103525_1)	0	0	0	0	0	65	0	9	74	0.02
457	Bacteria	Proteobacteria	Alphaproteobacteria	Rhizobiales	Hyphomicrobiaceae	Ga0077555	NA	0	0	0	0	0	0	0	74	74	0.02
458	Bacteria	Actinobacteriota	Actinomycetia	Mycobacteriales	Mycobacteriaceae	Corynebacterium	Corynebacterium halotolerans(RS_GCF_000341345_1)	0	0	0	45	0	28	0	0	73	0.02
459	Bacteria	Proteobacteria	Alphaproteobacteria	Sphingomonadales	Sphingomonadaceae	Allosphingosinicella	Allosphingosinicella sp004151485(RS_GCF_004151485_1)	0	0	0	0	0	73	0	0	73	0.02
460	Bacteria	Actinobacteriota	Actinomycetia	Mycobacteriales	Geodermatophilaceae	Geodermatophilus	Geodermatophilus obscurus_B(RS_GCF_900115395_1)	0	0	0	0	0	73	0	0	73	0.02
461	Bacteria	Chloroflexota	Chloroflexia	Thermomicrobiales	UBA6265	CADCWI01	CADCWI01 sp902806355(GB_GCA_902806355_1)	0	0	0	0	0	73	0	0	73	0.02
462	Bacteria	Chloroflexota	Anaerolineae	Anaerolineales	Anaerolineaceae	Thermanaerothrix	Thermanaerothrix daxensis(RS_GCF_001306145_1)	0	0	0	0	0	73	0	0	73	0.02
463	Bacteria	Proteobacteria	Alphaproteobacteria	Rhizobiales	Rhizobiaceae	Aureimonas_A	Aureimonas_A sp001425485(RS_GCF_001425485_1)	72	0	0	0	0	0	0	0	72	0.02
464	Bacteria	Proteobacteria	Gammaproteobacteria	Burkholderiales	Burkholderiaceae	Massilia	NA	72	0	0	0	0	0	0	0	72	0.02
465	Bacteria	Chloroflexota	Chloroflexia	Thermomicrobiales	UBA6265	CADCWI01	CADCWI01 sp902806355(GB_GCA_902806355_1)	0	0	0	72	0	0	0	0	72	0.02
466	Bacteria	Firmicutes	Bacilli	Bacillales_D	Amphibacillaceae	Ornithinibacillus	Ornithinibacillus halophilus(RS_GCF_900129485_1)	0	0	0	72	0	0	0	0	72	0.02
467	Bacteria	Actinobacteriota	Actinomycetia	Actinomycetales	Kineococcaceae	Kineococcus	NA	0	0	0	0	72	0	0	0	72	0.02
468	Bacteria	Deinococcota	Deinococci	Deinococcales	Trueperaceae	MPNL01	MPNL01 sp002239005(GB_GCA_002239005_1)	0	0	0	0	72	0	0	0	72	0.02
469	Bacteria	NA	NA	NA	NA	NA	NA	0	0	0	0	0	72	0	0	72	0.02
470	Bacteria	Actinobacteriota	NA	NA	NA	NA	NA	0	0	0	0	0	72	0	0	72	0.02
471	Bacteria	Proteobacteria	Alphaproteobacteria	Geminicoccales	Geminicoccaceae	Arboricoccus	Arboricoccus pini(RS_GCF_900187945_1)	0	0	0	0	0	0	0	72	72	0.02
472	Bacteria	Proteobacteria	Alphaproteobacteria	Rhizobiales	Rhizobiaceae	Aureimonas_A	Aureimonas_A sp001425485(RS_GCF_001425485_1)	0	71	0	0	0	0	0	0	71	0.02
473	Bacteria	Proteobacteria	Gammaproteobacteria	Burkholderiales	Burkholderiaceae	Rhizobacter	Rhizobacter sp900142965(RS_GCF_900142965_1)	0	24	10	11	0	0	26	0	71	0.02
474	Bacteria	Proteobacteria	Alphaproteobacteria	Geminicoccales	Geminicoccaceae	Arboricoccus	Arboricoccus pini(RS_GCF_900187945_1)	0	0	0	0	0	39	0	32	71	0.02
475	Bacteria	Chloroflexota	Ellin6529	QHBO01	QHBO01	QHBO01	QHBO01 sp003243965(GB_GCA_003243965_1)	0	0	0	0	0	0	0	71	71	0.02
476	Bacteria	Actinobacteriota	Actinomycetia	Propionibacteriales	Nocardioidaceae	Nocardioides	NA	0	0	0	0	0	0	0	71	71	0.02
477	Bacteria	Actinobacteriota	Actinomycetia	Mycobacteriales	Mycobacteriaceae	Mycobacterium	NA	0	0	0	0	0	0	0	71	71	0.02
478	Bacteria	Proteobacteria	Alphaproteobacteria	Sphingomonadales	Sphingomonadaceae	Sphingomonas	Sphingomonas sp014194975(RS_GCF_014194975_1)	70	0	0	0	0	0	0	0	70	0.02
479	Bacteria	Bacteroidota	Bacteroidia	Bacteroidales	Rikenellaceae	Alistipes	Alistipes dispar(RS_GCF_006542685_1)	37	0	0	0	0	21	0	12	70	0.02
480	Bacteria	Bacteroidota	Bacteroidia	Flavobacteriales	Flavobacteriaceae	Flavobacterium	Flavobacterium succinicans(RS_GCF_000611675_1)	0	21	17	8	0	0	24	0	70	0.02
481	Bacteria	Proteobacteria	Alphaproteobacteria	Rhizobiales	Rhizobiaceae	Aureimonas_A	Aureimonas_A sp001425485(RS_GCF_001425485_1)	0	0	70	0	0	0	0	0	70	0.02
482	Bacteria	Actinobacteriota	Thermoleophilia	Solirubrobacterales	Solirubrobacteraceae	Conexibacter_A	NA	0	0	0	0	70	0	0	0	70	0.02
483	Bacteria	Acidobacteriota	Vicinamibacteria	Vicinamibacterales	UBA2999	Gp6-AA40	Gp6-AA40 sp013140775(GB_GCA_013140775_1)	0	0	0	0	0	70	0	0	70	0.02
484	Bacteria	Proteobacteria	Alphaproteobacteria	Rhizobiales	Rhizobiaceae	Mesorhizobium_D	Mesorhizobium_D ephedrae(RS_GCF_003012745_1)	0	0	0	0	0	0	0	70	70	0.02
485	Bacteria	Actinobacteriota	Thermoleophilia	Solirubrobacterales	NA	NA	NA	0	0	0	0	0	0	0	70	70	0.02
486	Bacteria	Chloroflexota	Chloroflexia	Thermomicrobiales	UBA6265	CADCWI01	CADCWI01 sp902806355(GB_GCA_902806355_1)	0	0	0	69	0	0	0	0	69	0.02
487	Bacteria	Proteobacteria	Gammaproteobacteria	Nitrococcales	AK92	S0819	S0819 sp009295635(RS_GCF_009295635_1)	0	0	0	69	0	0	0	0	69	0.02
488	Bacteria	Firmicutes	Bacilli	Lactobacillales	Aerococcaceae	NA	NA	0	0	0	69	0	0	0	0	69	0.02
489	Bacteria	Firmicutes	Bacilli	Lactobacillales	Carnobacteriaceae	Alkalibacterium	Alkalibacterium sp002500855(RS_GCF_009935905_1)	0	0	0	69	0	0	0	0	69	0.02
490	Bacteria	Proteobacteria	Alphaproteobacteria	Rhizobiales	Devosiaceae	Devosia	Devosia sp900110945(RS_GCF_900110945_1)	0	0	0	0	69	0	0	0	69	0.02
491	Bacteria	Actinobacteriota	Actinomycetia	Mycobacteriales	Pseudonocardiaceae	Actinosynnema	NA	0	0	0	0	69	0	0	0	69	0.02
492	Bacteria	Actinobacteriota	NA	NA	NA	NA	NA	0	0	0	0	0	69	0	0	69	0.02
493	Bacteria	Chloroflexota	Ellin6529	CSP1-4	CSP1-4	CAIXZV01	CAIXZV01 sp903930745(GB_GCA_903930745_1)	0	0	0	0	0	0	0	69	69	0.02
494	Bacteria	Chloroflexota	Dehalococcoidia	DSTF01	WHTK01	WHTK01	WHTK01 sp009377745(GB_GCA_009377745_1)	0	0	0	0	0	0	0	69	69	0.02
495	Bacteria	Actinobacteriota	Thermoleophilia	Gaiellales	Gaiellaceae	Palsa-739	Palsa-739 sp003139545(GB_GCA_003139545_1)	0	0	0	0	0	0	0	69	69	0.02
496	Bacteria	Proteobacteria	Gammaproteobacteria	Woeseiales	Woeseiaceae	UBA1844	UBA1844 sp002338615(GB_GCA_002338615_1)	0	0	0	0	0	0	0	69	69	0.02
497	Bacteria	Firmicutes_A	Clostridia	Lachnospirales	Lachnospiraceae	NA	NA	9	12	16	9	6	8	8	0	68	0.02
498	Bacteria	Actinobacteriota	Actinomycetia	Mycobacteriales	Pseudonocardiaceae	Sciscionella	Sciscionella sp000737195(RS_GCF_000737195_2)	0	0	68	0	0	0	0	0	68	0.02
499	Bacteria	Acidobacteriota	Vicinamibacteria	Vicinamibacterales	2-12-FULL-66-21	JACDCA01	JACDCA01 sp013817065(GB_GCA_013817065_1)	0	0	0	0	0	68	0	0	68	0.02
500	Bacteria	Proteobacteria	Gammaproteobacteria	Burkholderiales	Burkholderiaceae	Aquabacterium_A	Aquabacterium_A sp000244995(RS_GCF_000244995_1)	0	0	0	0	0	68	0	0	68	0.02
501	Bacteria	Gemmatimonadota	Gemmatimonadetes	Gemmatimonadales	Gemmatimonadaceae	Gemmatimonas	NA	0	0	0	0	0	0	0	68	68	0.02
502	Bacteria	Proteobacteria	Alphaproteobacteria	Sphingomonadales	Sphingomonadaceae	Alteraurantiacibacter	Alteraurantiacibacter aestuarii(RS_GCF_009827405_1)	0	0	67	0	0	0	0	0	67	0.02
503	Bacteria	Proteobacteria	Alphaproteobacteria	Sphingomonadales	Sphingomonadaceae	Croceibacterium	NA	0	0	67	0	0	0	0	0	67	0.02
504	Bacteria	Actinobacteriota	Actinomycetia	Mycobacteriales	Pseudonocardiaceae	Saccharopolyspora	NA	0	0	67	0	0	0	0	0	67	0.02
505	Bacteria	Myxococcota	Myxococcia	Myxococcales	Myxococcaceae	Myxococcus	Myxococcus sp013372585(RS_GCF_013372585_1)	0	0	0	0	67	0	0	0	67	0.02
506	Bacteria	Actinobacteriota	Actinomycetia	Mycobacteriales	Mycobacteriaceae	Lawsonella	Lawsonella clevelandensis_A(GB_GCA_003241315_1)	0	0	0	0	67	0	0	0	67	0.02
507	Bacteria	Actinobacteriota	Actinomycetia	Actinomycetales	NA	NA	NA	0	0	0	0	67	0	0	0	67	0.02
508	Bacteria	Firmicutes	Bacilli	Bacillales_A	Planococcaceae	NA	NA	0	0	0	0	0	67	0	0	67	0.02
509	Bacteria	Chloroflexota	NA	NA	NA	NA	NA	0	0	0	0	0	67	0	0	67	0.02
510	Bacteria	Actinobacteriota	UBA4738	AC-67	AC-67	AC-67	AC-67 sp005884515(GB_GCA_005884515_1)	0	0	0	0	0	67	0	0	67	0.02
511	Bacteria	Firmicutes	Bacilli	Bacillales_B	DSM-18226	Niallia	NA	0	0	0	66	0	0	0	0	66	0.02
512	Bacteria	Actinobacteriota	Actinomycetia	Mycobacteriales	Pseudonocardiaceae	Actinomycetospora	Actinomycetospora cinnamomea(RS_GCF_003096675_1)	0	0	0	0	66	0	0	0	66	0.02
513	Bacteria	Firmicutes	Bacilli	Bacillales_A	Planococcaceae	Planococcus	NA	0	0	0	0	53	0	0	13	66	0.02
514	Bacteria	Firmicutes	Bacilli	NA	NA	NA	NA	0	0	0	0	0	66	0	0	66	0.02
515	Bacteria	Chloroflexota	Chloroflexia	Thermomicrobiales	NA	NA	NA	0	0	0	0	0	66	0	0	66	0.02
516	Bacteria	Chloroflexota	Chloroflexia	Chloroflexales	Chloroflexaceae	JAAUTF01	JAAUTF01 sp012031775(GB_GCA_012031775_1)	0	0	0	0	0	0	0	66	66	0.02
517	Bacteria	Actinobacteriota	Acidimicrobiia	UBA5794	ZC4RG35	SZUA-217	SZUA-217 sp004356805(GB_GCA_004356805_1)	0	0	0	0	0	0	0	66	66	0.02
518	Bacteria	Firmicutes	Bacilli	Bacillales_B	DSM-18226	NA	NA	0	0	0	65	0	0	0	0	65	0.02
519	Bacteria	Chloroflexota	Chloroflexia	Thermomicrobiales	UBA6265	CADCWI01	CADCWI01 sp902806355(GB_GCA_902806355_1)	0	0	0	0	65	0	0	0	65	0.02
520	Bacteria	Gemmatimonadota	Gemmatimonadetes	Longimicrobiales	Longimicrobiaceae	Longimicrobium	Longimicrobium sp902805735(GB_GCA_902805735_1)	0	0	0	0	65	0	0	0	65	0.02
521	Bacteria	Chloroflexota	Anaerolineae	Anaerolineales	Anaerolineaceae	Thermanaerothrix	Thermanaerothrix daxensis(RS_GCF_001306145_1)	0	0	0	0	0	65	0	0	65	0.02
522	Bacteria	Actinobacteriota	Actinomycetia	Mycobacteriales	Pseudonocardiaceae	Saccharopolyspora	Saccharopolyspora gloriosae(RS_GCF_014203325_1)	0	0	0	0	0	65	0	0	65	0.02
523	Bacteria	Actinobacteriota	UBA4738	UBA4738	HRBIN12	AC-69	AC-69 sp005885325(GB_GCA_005885325_1)	0	0	0	0	0	65	0	0	65	0.02
524	Bacteria	Actinobacteriota	Actinomycetia	Actinomycetales	Micrococcaceae	Citricoccus	Citricoccus sp000224415(RS_GCF_000224415_1)	0	0	0	0	0	0	0	65	65	0.02
525	Bacteria	Actinobacteriota	Actinomycetia	Propionibacteriales	Nocardioidaceae	Nocardioides_B	Nocardioides_B iriomotensis(RS_GCF_004168035_1)	0	0	0	0	0	0	0	65	65	0.02
526	Bacteria	Proteobacteria	Alphaproteobacteria	Rhizobiales	Afifellaceae	A52C2	A52C2 sp900110915(RS_GCF_900110915_1)	0	0	0	0	0	0	0	65	65	0.02
527	Bacteria	Proteobacteria	Alphaproteobacteria	Rhizobiales	Rhizobiaceae	Aureimonas_A	Aureimonas_A sp001425485(RS_GCF_001425485_1)	64	0	0	0	0	0	0	0	64	0.02
528	Bacteria	Proteobacteria	Gammaproteobacteria	Burkholderiales	Burkholderiaceae	Kinneretia	Kinneretia asaccharophila(RS_GCF_004362405_1)	0	23	17	7	0	0	17	0	64	0.02
529	Bacteria	Actinobacteriota	Actinomycetia	Actinomycetales	Microbacteriaceae	Curtobacterium	NA	0	0	64	0	0	0	0	0	64	0.02
530	Bacteria	Proteobacteria	Gammaproteobacteria	Burkholderiales	Burkholderiaceae	Pusillimonas	Pusillimonas noertemannii(RS_GCF_003096595_1)	0	0	0	64	0	0	0	0	64	0.02
531	Bacteria	Proteobacteria	Alphaproteobacteria	Rhizobiales	Beijerinckiaceae	NA	NA	0	0	0	0	64	0	0	0	64	0.02
532	Bacteria	Chloroflexota	Ellin6529	CSP1-4	CSP1-4	NA	NA	0	0	0	0	0	46	0	18	64	0.02
533	Bacteria	NA	NA	NA	NA	NA	NA	0	0	0	0	0	0	64	0	64	0.02
534	Bacteria	Actinobacteriota	Actinomycetia	Streptomycetales	Streptomycetaceae	Streptomyces	NA	0	0	0	0	0	0	0	64	64	0.02
535	Bacteria	Proteobacteria	Alphaproteobacteria	Rhizobiales	Rhizobiaceae	NA	NA	0	0	63	0	0	0	0	0	63	0.02
536	Bacteria	Firmicutes	Bacilli	Bacillales_A	Planococcaceae	Planococcus	NA	0	0	0	0	63	0	0	0	63	0.02
537	Bacteria	Firmicutes	Bacilli	Bacillales_B	Domibacillaceae	Domibacillus	NA	0	0	0	0	43	20	0	0	63	0.02
538	Bacteria	Actinobacteriota	Thermoleophilia	Solirubrobacterales	Thermoleophilaceae	Thermoleophilum	Thermoleophilum sp002898855(GB_GCA_002898855_1)	0	0	0	0	0	63	0	0	63	0.02
539	Bacteria	Actinobacteriota	Actinomycetia	Mycobacteriales	Pseudonocardiaceae	Pseudonocardia	NA	0	0	0	0	0	0	0	63	63	0.02
540	Bacteria	Proteobacteria	Alphaproteobacteria	Sphingomonadales	Sphingomonadaceae	NA	NA	0	0	0	0	0	0	0	63	63	0.02
541	Bacteria	Actinobacteriota	Acidimicrobiia	Acidimicrobiales	Ilumatobacteraceae	JABSQH01	JABSQH01 sp013213745(GB_GCA_013213745_1)	0	0	0	0	0	0	0	63	63	0.02
542	Bacteria	Actinobacteriota	UBA4738	CADDZG01	CADDZG01	CADDZG01	CADDZG01 sp902812355(RS_GCF_902812355_1)	0	0	0	0	0	0	0	63	63	0.02
543	Bacteria	Actinobacteriota	Actinomycetia	Actinomycetales	Cellulomonadaceae	NA	NA	0	0	0	0	0	0	0	63	63	0.02
544	Bacteria	Proteobacteria	Gammaproteobacteria	Burkholderiales	Burkholderiaceae	Massilia	Massilia sp902506415(RS_GCF_902506415_1)	62	0	0	0	0	0	0	0	62	0.02
545	Bacteria	Firmicutes	Bacilli	Lactobacillales	Aerococcaceae	NA	NA	0	0	0	62	0	0	0	0	62	0.02
546	Bacteria	Actinobacteriota	Actinomycetia	Propionibacteriales	Nocardioidaceae	Nocardioides_B	Nocardioides_B iriomotensis(RS_GCF_004168035_1)	0	0	0	0	62	0	0	0	62	0.02
547	Bacteria	Proteobacteria	Gammaproteobacteria	Burkholderiales	Burkholderiaceae	Verticiella	Verticiella sediminum(RS_GCF_007558815_1)	0	0	0	0	62	0	0	0	62	0.02
548	Bacteria	Proteobacteria	Alphaproteobacteria	Rhodobacterales	Rhodobacteraceae	Falsirhodobacter	Falsirhodobacter deserti(RS_GCF_004015795_1)	0	0	0	0	62	0	0	0	62	0.02
549	Bacteria	Actinobacteriota	Actinomycetia	Actinomycetales	Cellulomonadaceae	Cellulomonas	NA	0	0	0	0	62	0	0	0	62	0.02
550	Bacteria	Proteobacteria	Alphaproteobacteria	Rhizobiales	NA	NA	NA	0	0	0	0	0	62	0	0	62	0.02
551	Bacteria	Gemmatimonadota	Gemmatimonadetes	Longimicrobiales	Longimicrobiaceae	Longimicrobium	Longimicrobium sp902805735(GB_GCA_902805735_1)	0	0	0	0	0	0	0	62	62	0.02
552	Bacteria	Firmicutes	Bacilli	Lactobacillales	Enterococcaceae	Enterococcus	Enterococcus faecalis(RS_GCF_000392875_1)	13	16	4	0	12	9	7	0	61	0.02
553	Bacteria	Proteobacteria	Gammaproteobacteria	Enterobacterales	Enterobacteriaceae	Enterobacter	NA	11	0	0	14	14	0	22	0	61	0.02
554	Bacteria	Proteobacteria	Gammaproteobacteria	Burkholderiales	Burkholderiaceae	Rubrivivax	Rubrivivax gelatinosus(RS_GCF_004340905_1)	0	12	18	15	0	0	16	0	61	0.02
555	Bacteria	Proteobacteria	Alphaproteobacteria	Rhizobiales	Rhizobiaceae	NA	NA	0	0	61	0	0	0	0	0	61	0.02
556	Bacteria	Actinobacteriota	Actinomycetia	Mycobacteriales	Geodermatophilaceae	Blastococcus	Blastococcus sp000620185(RS_GCF_000620185_1)	0	0	0	0	61	0	0	0	61	0.02
557	Bacteria	Actinobacteriota	Actinomycetia	Propionibacteriales	Nocardioidaceae	NA	NA	0	0	0	0	61	0	0	0	61	0.02
558	Bacteria	Actinobacteriota	UBA4738	UBA4738	HRBIN12	AC-69	AC-69 sp005885325(GB_GCA_005885325_1)	0	0	0	0	0	61	0	0	61	0.02
559	Bacteria	Actinobacteriota	Actinomycetia	Mycobacteriales	Geodermatophilaceae	NA	NA	0	0	0	0	0	61	0	0	61	0.02
560	Bacteria	Actinobacteriota	Thermoleophilia	Solirubrobacterales	NA	NA	NA	0	0	0	0	0	0	0	61	61	0.02
561	Bacteria	Proteobacteria	Alphaproteobacteria	Rhizobiales	Afifellaceae	NA	NA	0	0	0	0	0	0	0	61	61	0.02
562	Bacteria	Proteobacteria	Alphaproteobacteria	Sphingomonadales	Sphingomonadaceae	Sphingomicrobium	NA	0	0	0	0	0	0	0	61	61	0.02
563	Bacteria	Actinobacteriota	Thermoleophilia	Gaiellales	Gaiellaceae	Palsa-739	Palsa-739 sp003139545(GB_GCA_003139545_1)	0	0	0	0	0	0	0	61	61	0.02
564	Bacteria	Firmicutes	Bacilli	Bacillales_D	Amphibacillaceae	NA	NA	0	0	0	60	0	0	0	0	60	0.02
565	Bacteria	Patescibacteria	Saccharimonadia	Saccharimonadales	UBA4665	BOG-1338	BOG-1338 sp003164595(GB_GCA_003164595_1)	0	0	0	0	60	0	0	0	60	0.02
566	Bacteria	Gemmatimonadota	Gemmatimonadetes	Longimicrobiales	Longimicrobiaceae	Longimicrobium	Longimicrobium sp902805735(GB_GCA_902805735_1)	0	0	0	0	60	0	0	0	60	0.02
567	Bacteria	Actinobacteriota	Actinomycetia	Mycobacteriales	Geodermatophilaceae	Geodermatophilus	Geodermatophilus obscurus(RS_GCF_000025345_1)	0	0	0	0	60	0	0	0	60	0.02
568	Bacteria	Bacteroidota	Bacteroidia	Cytophagales	Hymenobacteraceae	Pontibacter	Pontibacter actiniarum(RS_GCF_003585765_1)	0	0	0	0	60	0	0	0	60	0.02
569	Bacteria	Proteobacteria	Alphaproteobacteria	Rhizobiales	Hyphomicrobiaceae	Hyphomicrobium	NA	0	0	0	0	0	0	0	60	60	0.02
570	Bacteria	Chloroflexota	Chloroflexia	Thermomicrobiales	UBA6265	CADCWI01	CADCWI01 sp902806355(GB_GCA_902806355_1)	0	0	0	0	0	0	0	60	60	0.02
571	Bacteria	Proteobacteria	Alphaproteobacteria	Sphingomonadales	Sphingomonadaceae	Croceibacterium	NA	0	0	59	0	0	0	0	0	59	0.02
572	Bacteria	Chloroflexota	Chloroflexia	Chloroflexales	Roseiflexaceae	SDU3-3	SDU3-3 sp009268125(RS_GCF_009268125_1)	0	0	0	0	0	59	0	0	59	0.02
573	Bacteria	Chloroflexota	Chloroflexia	Chloroflexales	Roseiflexaceae	NA	NA	0	0	0	0	0	59	0	0	59	0.02
574	Bacteria	Firmicutes	Bacilli	Paenibacillales	Paenibacillaceae	NA	NA	0	0	0	0	0	59	0	0	59	0.02
575	Bacteria	Actinobacteriota	Acidimicrobiia	Acidimicrobiales	AC-14	AC-14	AC-14 sp005888325(GB_GCA_005888325_1)	0	0	0	0	0	59	0	0	59	0.02
576	Bacteria	Chloroflexota	Dehalococcoidia	DSTF01	WHTK01	WHTK01	WHTK01 sp009377745(GB_GCA_009377745_1)	0	0	0	0	0	11	0	48	59	0.02
577	Bacteria	Chloroflexota	Chloroflexia	Thermomicrobiales	UBA6265	CADCWI01	CADCWI01 sp902806355(GB_GCA_902806355_1)	0	0	0	0	0	0	0	59	59	0.02
578	Bacteria	Proteobacteria	Gammaproteobacteria	Enterobacterales	Enterobacteriaceae	Enterobacter	Enterobacter bugandensis(RS_GCF_900324475_1)	20	0	10	0	0	0	13	15	58	0.02
579	Bacteria	Proteobacteria	Gammaproteobacteria	Enterobacterales	Enterobacteriaceae	Proteus	Proteus mirabilis(RS_GCF_000160755_1)	0	15	0	0	7	7	29	0	58	0.02
580	Bacteria	Proteobacteria	Alphaproteobacteria	Rhodobacterales	Rhodobacteraceae	Paracoccus	NA	0	0	58	0	0	0	0	0	58	0.02
581	Bacteria	Actinobacteriota	Actinomycetia	Actinomycetales	Micrococcaceae	Arthrobacter_F	NA	0	0	22	0	0	0	0	36	58	0.02
582	Bacteria	Bacteroidota	Rhodothermia	Balneolales	Balneolaceae	Gracilimonas	Gracilimonas sp002694685(GB_GCA_002694685_1)	0	0	0	58	0	0	0	0	58	0.02
583	Bacteria	Firmicutes	Bacilli	Bacillales_B	NA	NA	NA	0	0	0	40	0	4	0	14	58	0.02
584	Bacteria	Actinobacteriota	Actinomycetia	Actinomycetales	Micrococcaceae	Kocuria	NA	0	0	0	0	58	0	0	0	58	0.02
585	Bacteria	Gemmatimonadota	Gemmatimonadetes	Gemmatimonadales	Gemmatimonadaceae	NA	NA	0	0	0	0	58	0	0	0	58	0.02
586	Bacteria	Proteobacteria	Alphaproteobacteria	Rhizobiales	Beijerinckiaceae	Microvirga	Microvirga makkahensis(RS_GCF_009830105_1)	0	0	0	0	42	10	0	6	58	0.02
587	Bacteria	Chloroflexota	Chloroflexia	Thermomicrobiales	UBA6265	CADCWI01	CADCWI01 sp902806355(GB_GCA_902806355_1)	0	0	0	0	26	0	0	32	58	0.02
588	Bacteria	NA	NA	NA	NA	NA	NA	0	0	0	0	0	58	0	0	58	0.02
589	Bacteria	Acidobacteriota	Blastocatellia	Pyrinomonadales	Pyrinomonadaceae	NA	NA	0	0	0	0	0	58	0	0	58	0.02
590	Bacteria	Chloroflexota	Ellin6529	CSP1-4	CSP1-4	UBA5189	UBA5189 sp013822395(GB_GCA_013822395_1)	0	0	0	0	0	0	0	58	58	0.02
591	Bacteria	NA	NA	NA	NA	NA	NA	0	0	0	0	0	0	0	58	58	0.02
592	Bacteria	Actinobacteriota	Thermoleophilia	Solirubrobacterales	70-9	SHVA01	SHVA01 sp009691195(GB_GCA_009691195_1)	0	0	0	0	0	0	0	58	58	0.02
593	Bacteria	Acidobacteriota	Vicinamibacteria	Vicinamibacterales	2-12-FULL-66-21	JACDCA01	JACDCA01 sp013817065(GB_GCA_013817065_1)	0	0	0	0	0	0	0	58	58	0.02
594	Bacteria	Bacteroidota	Rhodothermia	Balneolales	Balneolaceae	SW132	SW132 sp009909035(GB_GCA_009909035_1)	0	0	0	57	0	0	0	0	57	0.02
595	Bacteria	Patescibacteria	Saccharimonadia	Saccharimonadales	Saccharimonadaceae	TM7x	NA	0	0	0	57	0	0	0	0	57	0.02
596	Bacteria	Actinobacteriota	Actinomycetia	Nitriliruptorales	Nitriliruptoraceae	Nitriliruptor	Nitriliruptor alkaliphilus(RS_GCF_000969705_1)	0	0	0	57	0	0	0	0	57	0.02
597	Bacteria	Chloroflexota	NA	NA	NA	NA	NA	0	0	0	0	57	0	0	0	57	0.02
598	Bacteria	Proteobacteria	Alphaproteobacteria	Rhizobiales	Rhizobiaceae	Agrobacterium	NA	0	0	0	0	57	0	0	0	57	0.02
599	Bacteria	Proteobacteria	Gammaproteobacteria	Burkholderiales	Burkholderiaceae	Ramlibacter	NA	0	0	0	0	0	57	0	0	57	0.02
600	Bacteria	Actinobacteriota	Thermoleophilia	Solirubrobacterales	NA	NA	NA	0	0	0	0	0	57	0	0	57	0.02
601	Bacteria	Actinobacteriota	Actinomycetia	Mycobacteriales	Geodermatophilaceae	NA	NA	0	0	0	0	0	57	0	0	57	0.02
602	Bacteria	Proteobacteria	Alphaproteobacteria	Rhizobiales	Rhizobiaceae	Aureimonas_A	Aureimonas_A sp001425485(RS_GCF_001425485_1)	0	0	0	0	0	0	57	0	57	0.02
603	Bacteria	Chloroflexota	Ellin6529	QHBO01	QHBO01	QHBO01	QHBO01 sp003243965(GB_GCA_003243965_1)	0	0	0	0	0	0	0	57	57	0.02
604	Bacteria	Proteobacteria	Alphaproteobacteria	Rhizobiales	Methyloligellaceae	Methyloceanibacter	NA	0	0	0	0	0	0	0	57	57	0.02
605	Bacteria	Proteobacteria	Alphaproteobacteria	Rhizobiales	Hyphomicrobiaceae	Ga0077555	NA	0	0	0	0	0	0	0	57	57	0.02
606	Bacteria	Bacteroidota	Bacteroidia	Bacteroidales	Prolixibacteraceae	WC007	WC007 sp009762775(RS_GCF_009762775_1)	0	0	0	56	0	0	0	0	56	0.02
607	Bacteria	Actinobacteriota	Actinomycetia	Mycobacteriales	Geodermatophilaceae	Geodermatophilus	NA	0	0	0	0	56	0	0	0	56	0.02
608	Bacteria	Chloroflexota	NA	NA	NA	NA	NA	0	0	0	0	56	0	0	0	56	0.02
609	Bacteria	Firmicutes	Bacilli	Lactobacillales	Lactobacillaceae	Ligilactobacillus	Ligilactobacillus ruminis(RS_GCF_900113455_1)	0	0	0	0	56	0	0	0	56	0.02
610	Bacteria	Actinobacteriota	Actinomycetia	Mycobacteriales	Pseudonocardiaceae	Actinokineospora	Actinokineospora fastidiosa(GB_GCA_014648415_1)	0	0	0	0	0	56	0	0	56	0.02
611	Bacteria	Actinobacteriota	Actinomycetia	Propionibacteriales	Nocardioidaceae	Nocardioides	Nocardioides jejuensis(RS_GCF_004337475_1)	0	0	0	0	0	56	0	0	56	0.02
612	Bacteria	Chloroflexota	Ellin6529	CSP1-4	CSP1-4	NA	NA	0	0	0	0	0	0	0	56	56	0.02
613	Bacteria	Actinobacteriota	Acidimicrobiia	UBA5794	NA	NA	NA	0	0	0	0	0	0	0	56	56	0.02
614	Bacteria	Proteobacteria	Alphaproteobacteria	Rhizobiales	Rhizobiaceae	Mycoplana	Mycoplana sp900469965(GB_GCA_900469965_1)	0	0	55	0	0	0	0	0	55	0.02
615	Bacteria	Actinobacteriota	Actinomycetia	Mycobacteriales	Micromonosporaceae	Stackebrandtia	Stackebrandtia endophytica(RS_GCF_006716355_1)	0	0	55	0	0	0	0	0	55	0.02
616	Bacteria	Bacteroidota	Bacteroidia	Cytophagales	Hymenobacteraceae	Pontibacter	NA	0	0	55	0	0	0	0	0	55	0.02
617	Bacteria	Proteobacteria	Alphaproteobacteria	Sphingomonadales	Sphingomonadaceae	NA	NA	0	0	0	55	0	0	0	0	55	0.02
618	Bacteria	Deinococcota	Deinococci	Deinococcales	Trueperaceae	MPNL01	MPNL01 sp002239005(GB_GCA_002239005_1)	0	0	0	55	0	0	0	0	55	0.02
619	Bacteria	Actinobacteriota	Actinomycetia	Mycobacteriales	Geodermatophilaceae	Modestobacter	NA	0	0	0	0	55	0	0	0	55	0.02
620	Bacteria	Proteobacteria	Alphaproteobacteria	Sphingomonadales	Sphingomonadaceae	Sphingomonas	NA	0	0	0	0	55	0	0	0	55	0.02
621	Bacteria	Firmicutes	Bacilli	Bacillales_B	DSM-18226	Neobacillus	NA	0	0	0	0	0	55	0	0	55	0.02
622	Bacteria	Actinobacteriota	Actinomycetia	Propionibacteriales	Nocardioidaceae	NA	NA	0	0	0	0	0	36	0	19	55	0.02
623	Bacteria	Actinobacteriota	Acidimicrobiia	Acidimicrobiales	Ilumatobacteraceae	Ilumatobacter	NA	0	0	0	0	0	0	0	55	55	0.02
624	Bacteria	Actinobacteriota	Actinomycetia	Mycobacteriales	Mycobacteriaceae	Mycobacterium	Mycobacterium gadium(RS_GCF_010728925_1)	0	0	0	0	0	0	0	55	55	0.02
625	Bacteria	Bacteroidota	Bacteroidia	Bacteroidales	Muribaculaceae	Muribaculum	Muribaculum sp002492595(RS_GCF_004803695_1)	0	17	10	5	12	0	10	0	54	0.02
626	Bacteria	Proteobacteria	Gammaproteobacteria	Burkholderiales	Burkholderiaceae	Massilia	NA	0	0	54	0	0	0	0	0	54	0.02
627	Bacteria	Firmicutes	Bacilli	Bacillales_B	DSM-18226	Niallia	Niallia circulans_B(RS_GCF_007273535_1)	0	0	0	54	0	0	0	0	54	0.02
628	Bacteria	Proteobacteria	Gammaproteobacteria	Burkholderiales	SG8-39	2-12-FULL-64-23	2-12-FULL-64-23 sp001770575(GB_GCA_001770575_1)	0	0	0	0	54	0	0	0	54	0.02
629	Bacteria	Actinobacteriota	Acidimicrobiia	Acidimicrobiales	NA	NA	NA	0	0	0	0	54	0	0	0	54	0.02
630	Bacteria	Proteobacteria	Alphaproteobacteria	Sphingomonadales	Sphingomonadaceae	Sphingomonas	NA	0	0	0	0	54	0	0	0	54	0.02
631	Bacteria	Actinobacteriota	Actinomycetia	Mycobacteriales	Micromonosporaceae	Actinoplanes	NA	0	0	0	0	54	0	0	0	54	0.02
632	Bacteria	Proteobacteria	Alphaproteobacteria	Dongiales	Dongiaceae	Dongia	Dongia sp000620685(RS_GCF_000620685_1)	0	0	0	0	2	0	0	52	54	0.02
633	Bacteria	NA	NA	NA	NA	NA	NA	0	0	0	0	0	54	0	0	54	0.02
634	Bacteria	Chloroflexota	Dehalococcoidia	UBA3495	UBA3495	Bin22	Bin22 sp002238505(GB_GCA_002238505_1)	0	0	0	0	0	54	0	0	54	0.02
635	Bacteria	Proteobacteria	Gammaproteobacteria	Burkholderiales	Burkholderiaceae	NA	NA	0	0	0	0	0	54	0	0	54	0.02
636	Bacteria	Actinobacteriota	Actinomycetia	Mycobacteriales	Geodermatophilaceae	Geodermatophilus	Geodermatophilus sabuli_A(RS_GCF_010686765_1)	0	0	0	0	0	54	0	0	54	0.02
637	Bacteria	NA	NA	NA	NA	NA	NA	0	0	0	0	0	54	0	0	54	0.02
638	Bacteria	Proteobacteria	Alphaproteobacteria	NA	NA	NA	NA	0	0	0	0	0	54	0	0	54	0.02
639	Bacteria	Acidobacteriota	Vicinamibacteria	Vicinamibacterales	UBA2999	Gp6-AA40	Gp6-AA40 sp013140775(GB_GCA_013140775_1)	0	0	0	0	0	0	0	54	54	0.02
640	Bacteria	Proteobacteria	Gammaproteobacteria	Pseudomonadales	Halomonadaceae	NA	NA	0	0	53	0	0	0	0	0	53	0.02
641	Bacteria	Actinobacteriota	Actinomycetia	Mycobacteriales	Pseudonocardiaceae	Saccharopolyspora	Saccharopolyspora hordei(RS_GCF_013410345_1)	0	0	53	0	0	0	0	0	53	0.02
642	Bacteria	Proteobacteria	Alphaproteobacteria	Kiloniellales	Rhodovibrionaceae	NA	NA	0	0	0	53	0	0	0	0	53	0.02
643	Bacteria	Actinobacteriota	Actinomycetia	Mycobacteriales	Pseudonocardiaceae	Amycolatopsis	Amycolatopsis sp000231075(RS_GCF_000231075_2)	0	0	0	0	53	0	0	0	53	0.02
644	Bacteria	Bacteroidota	Bacteroidia	Chitinophagales	Chitinophagaceae	Flavisolibacter	Flavisolibacter ginsenosidimutans(RS_GCF_007970805_1)	0	0	0	0	0	53	0	0	53	0.02
645	Bacteria	Actinobacteriota	Thermoleophilia	Solirubrobacterales	NA	NA	NA	0	0	0	0	0	53	0	0	53	0.02
646	Bacteria	Proteobacteria	Alphaproteobacteria	Rhizobiales	Aestuariivirgaceae	Nordella	Nordella sp003576695(RS_GCF_003576695_1)	0	0	0	0	0	53	0	0	53	0.02
647	Bacteria	NA	NA	NA	NA	NA	NA	0	0	0	0	0	53	0	0	53	0.02
648	Bacteria	Acidobacteriota	Vicinamibacteria	Vicinamibacterales	2-12-FULL-66-21	NA	NA	0	0	0	0	0	53	0	0	53	0.02
649	Bacteria	Actinobacteriota	Actinomycetia	Actinomycetales	Microbacteriaceae	Microbacterium	NA	0	0	0	0	0	0	0	53	53	0.02
650	Bacteria	Chloroflexota	Ellin6529	QHBO01	QHBO01	QHBO01	QHBO01 sp003243965(GB_GCA_003243965_1)	0	0	0	0	0	0	0	53	53	0.02
651	Bacteria	Proteobacteria	Alphaproteobacteria	Rhizobiales	Rhizobiaceae	Aureimonas_A	Aureimonas_A sp001425485(RS_GCF_001425485_1)	52	0	0	0	0	0	0	0	52	0.02
652	Bacteria	Proteobacteria	Gammaproteobacteria	Enterobacterales	Pasteurellaceae	Glaesserella	Glaesserella indolica_A(RS_GCF_004519515_1)	0	5	7	0	7	3	23	7	52	0.02
653	Bacteria	Proteobacteria	Alphaproteobacteria	Rhizobiales	Rhizobiaceae	NA	NA	0	0	0	52	0	0	0	0	52	0.02
654	Bacteria	Actinobacteriota	Actinomycetia	Actinomycetales	Cellulomonadaceae	Cellulomonas	Cellulomonas sp009720485(RS_GCF_009720485_1)	0	0	0	0	52	0	0	0	52	0.02
655	Bacteria	Proteobacteria	Alphaproteobacteria	Rhizobiales	Beijerinckiaceae	Microvirga	NA	0	0	0	0	52	0	0	0	52	0.02
656	Bacteria	Chloroflexota	Chloroflexia	Thermomicrobiales	UBA6265	CADCWI01	CADCWI01 sp902806355(GB_GCA_902806355_1)	0	0	0	0	52	0	0	0	52	0.02
657	Bacteria	Firmicutes	Bacilli	Bacillales	NA	NA	NA	0	0	0	0	52	0	0	0	52	0.02
658	Bacteria	Actinobacteriota	Thermoleophilia	Solirubrobacterales	Solirubrobacteraceae	NA	NA	0	0	0	0	0	52	0	0	52	0.02
659	Bacteria	Chloroflexota	Anaerolineae	NA	NA	NA	NA	0	0	0	0	0	52	0	0	52	0.02
660	Bacteria	Gemmatimonadota	Gemmatimonadetes	Longimicrobiales	Longimicrobiaceae	Longimicrobium	Longimicrobium sp902805735(GB_GCA_902805735_1)	0	0	0	0	0	52	0	0	52	0.02
661	Bacteria	Chloroflexota	Anaerolineae	NA	NA	NA	NA	0	0	0	0	0	0	0	52	52	0.02
662	Bacteria	Actinobacteriota	Actinomycetia	Mycobacteriales	NA	NA	NA	0	0	0	0	0	0	0	52	52	0.02
663	Bacteria	Proteobacteria	Alphaproteobacteria	Rhizobiales	Beijerinckiaceae	Microvirga	Microvirga sp013520865(RS_GCF_013520865_1)	0	0	0	0	0	0	0	52	52	0.02
664	Bacteria	Actinobacteriota	Actinomycetia	Mycobacteriales	Micromonosporaceae	Actinoplanes	NA	0	0	12	0	3	0	0	36	51	0.02
665	Bacteria	Deinococcota	Deinococci	Deinococcales	Trueperaceae	MPNL01	MPNL01 sp002239005(GB_GCA_002239005_1)	0	0	0	51	0	0	0	0	51	0.02
666	Bacteria	Firmicutes	Bacilli	Bacillales_D	Amphibacillaceae	Oceanobacillus	Oceanobacillus profundus(RS_GCF_003515705_1)	0	0	0	51	0	0	0	0	51	0.02
667	Bacteria	Actinobacteriota	Acidimicrobiia	Acidimicrobiales	NA	NA	NA	0	0	0	0	51	0	0	0	51	0.02
668	Bacteria	Actinobacteriota	Actinomycetia	Actinomycetales	Cellulomonadaceae	Luteimicrobium	Luteimicrobium subarcticum(RS_GCF_002798015_1)	0	0	0	0	51	0	0	0	51	0.02
669	Bacteria	Planctomycetota	Planctomycetes	Gemmatales	Gemmataceae	NA	NA	0	0	0	0	0	51	0	0	51	0.02
670	Bacteria	Chloroflexota	Dehalococcoidia	NA	NA	NA	NA	0	0	0	0	0	51	0	0	51	0.02
671	Bacteria	Proteobacteria	Alphaproteobacteria	Rhodobacterales	Rhodobacteraceae	NA	NA	0	0	0	0	0	3	0	48	51	0.02
672	Bacteria	Proteobacteria	Alphaproteobacteria	Rhizobiales	Hyphomicrobiaceae	Hyphomicrobium_A	Hyphomicrobium_A sulfonivorans(RS_GCF_013306565_1)	0	0	0	0	0	0	0	51	51	0.02
673	Bacteria	Chloroflexota	Chloroflexia	Thermomicrobiales	UBA6265	CADCWI01	CADCWI01 sp902806355(GB_GCA_902806355_1)	0	0	0	0	0	0	0	51	51	0.02
674	Bacteria	Deinococcota	Deinococci	Deinococcales	NA	NA	NA	0	0	0	50	0	0	0	0	50	0.02
675	Bacteria	Firmicutes	Bacilli	Lactobacillales	Aerococcaceae	NA	NA	0	0	0	50	0	0	0	0	50	0.02
676	Bacteria	Proteobacteria	Alphaproteobacteria	Rhodobacterales	Rhodobacteraceae	Paracoccus	NA	0	0	0	6	0	0	0	44	50	0.02
677	Bacteria	Firmicutes	Bacilli	Bacillales_A	Planococcaceae	Planococcus	NA	0	0	0	0	50	0	0	0	50	0.02
678	Bacteria	Actinobacteriota	Actinomycetia	Streptomycetales	Streptomycetaceae	Streptomyces	NA	0	0	0	0	50	0	0	0	50	0.02
679	Bacteria	Actinobacteriota	Actinomycetia	Propionibacteriales	Nocardioidaceae	Nocardioides_B	Nocardioides_B iriomotensis(RS_GCF_004168035_1)	0	0	0	0	50	0	0	0	50	0.02
680	Bacteria	NA	NA	NA	NA	NA	NA	0	0	0	0	0	50	0	0	50	0.02
681	Bacteria	Chloroflexota	NA	NA	NA	NA	NA	0	0	0	0	0	50	0	0	50	0.02
682	Bacteria	Chloroflexota	Dehalococcoidia	WHTO01	WHTO01	WHTO01	WHTO01 sp009377665(GB_GCA_009377665_1)	0	0	0	0	0	50	0	0	50	0.02
683	Bacteria	Actinobacteriota	Actinomycetia	Mycobacteriales	Micromonosporaceae	Micromonospora	NA	0	0	0	0	0	0	0	50	50	0.02
684	Bacteria	Proteobacteria	Alphaproteobacteria	Sphingomonadales	Sphingomonadaceae	NA	NA	0	0	0	49	0	0	0	0	49	0.02
685	Bacteria	Bacteroidota	Bacteroidia	Cytophagales	Cyclobacteriaceae	Aquiflexum	Aquiflexum sp003316845(RS_GCF_003316845_1)	0	0	0	39	0	0	0	10	49	0.02
686	Bacteria	Proteobacteria	Alphaproteobacteria	Rhizobiales	Rhizobiaceae	Aureimonas_A	Aureimonas_A sp001425485(RS_GCF_001425485_1)	0	0	0	0	49	0	0	0	49	0.02
687	Bacteria	Proteobacteria	Gammaproteobacteria	Burkholderiales	Burkholderiaceae	Ramlibacter	NA	0	0	0	0	0	49	0	0	49	0.02
688	Bacteria	Proteobacteria	Alphaproteobacteria	Reyranellales	Reyranellaceae	Reyranella	NA	0	0	0	0	0	49	0	0	49	0.02
689	Bacteria	Acidobacteriota	Vicinamibacteria	Vicinamibacterales	Vicinamibacteraceae	Luteitalea	Luteitalea pratensis(RS_GCF_001618865_1)	0	0	0	0	0	49	0	0	49	0.02
690	Bacteria	Chloroflexota	Chloroflexia	NA	NA	NA	NA	0	0	0	0	0	49	0	0	49	0.02
691	Bacteria	Actinobacteriota	Actinomycetia	Mycobacteriales	Mycobacteriaceae	Mycobacterium	Mycobacterium canariasense(RS_GCF_002101555_1)	0	0	0	0	0	0	0	49	49	0.02
692	Bacteria	Chloroflexota	Anaerolineae	SBR1031	NA	NA	NA	0	0	0	0	0	0	0	49	49	0.02
693	Bacteria	Actinobacteriota	Actinomycetia	Streptomycetales	Streptomycetaceae	Streptomyces	NA	0	0	0	0	0	0	0	49	49	0.02
694	Bacteria	Proteobacteria	Gammaproteobacteria	Burkholderiales	Methylophilaceae	NA	NA	0	0	48	0	0	0	0	0	48	0.02
695	Bacteria	Firmicutes	Bacilli	Bacillales	Bacillaceae	Bacillus	NA	0	0	0	48	0	0	0	0	48	0.02
696	Bacteria	Actinobacteriota	Coriobacteriia	Coriobacteriales	Eggerthellaceae	D16-34	D16-34 sp003612515(RS_GCF_003612515_1)	0	0	0	40	0	0	0	8	48	0.02
697	Bacteria	Actinobacteriota	Actinomycetia	Mycobacteriales	Mycobacteriaceae	Corynebacterium	NA	0	0	0	39	0	9	0	0	48	0.02
698	Bacteria	Actinobacteriota	Acidimicrobiia	Acidimicrobiales	NA	NA	NA	0	0	0	0	48	0	0	0	48	0.02
699	Bacteria	Chloroflexota	Chloroflexia	Thermomicrobiales	UBA6265	CADCWI01	CADCWI01 sp902806355(GB_GCA_902806355_1)	0	0	0	0	48	0	0	0	48	0.02
700	Bacteria	Actinobacteriota	Acidimicrobiia	Acidimicrobiales	AC-14	AC-14	AC-14 sp005888325(GB_GCA_005888325_1)	0	0	0	0	0	48	0	0	48	0.02
701	Bacteria	Actinobacteriota	Thermoleophilia	Solirubrobacterales	Solirubrobacteraceae	NA	NA	0	0	0	0	0	48	0	0	48	0.02
702	Bacteria	Chloroflexota	Anaerolineae	Anaerolineales	NA	NA	NA	0	0	0	0	0	48	0	0	48	0.02
703	Bacteria	Firmicutes	Bacilli	Bacillales	Bacillaceae	Metabacillus_C	Metabacillus_C lacus(RS_GCF_009674805_1)	0	0	0	0	0	48	0	0	48	0.02
704	Bacteria	Gemmatimonadota	Gemmatimonadetes	Longimicrobiales	Longimicrobiaceae	Longimicrobium	Longimicrobium sp902805735(GB_GCA_902805735_1)	0	0	0	0	0	48	0	0	48	0.02
705	Bacteria	Chloroflexota	Chloroflexia	Chloroflexales	Roseiflexaceae	Roseiflexus	Roseiflexus castenholzii(RS_GCF_000017805_1)	0	0	0	0	0	0	0	48	48	0.02
706	Bacteria	Proteobacteria	Alphaproteobacteria	Rhizobiales	Devosiaceae	Devosia	Devosia submarina(RS_GCF_003056345_1)	0	0	47	0	0	0	0	0	47	0.02
707	Bacteria	Chloroflexota	Chloroflexia	Thermomicrobiales	UBA6265	CADCWI01	CADCWI01 sp902806355(GB_GCA_902806355_1)	0	0	0	43	0	4	0	0	47	0.02
708	Bacteria	Proteobacteria	Alphaproteobacteria	Rhodobacterales	Rhodobacteraceae	Rubellimicrobium	Rubellimicrobium rubrum(RS_GCF_006152115_1)	0	0	0	0	47	0	0	0	47	0.02
709	Bacteria	Proteobacteria	Alphaproteobacteria	Caulobacterales	Caulobacteraceae	PMMR1	PMMR1 sp000733915(RS_GCF_000733915_1)	0	0	0	0	47	0	0	0	47	0.02
710	Bacteria	Proteobacteria	Gammaproteobacteria	Burkholderiales	Burkholderiaceae	Ramlibacter	NA	0	0	0	0	0	47	0	0	47	0.02
711	Bacteria	NA	NA	NA	NA	NA	NA	0	0	0	0	0	47	0	0	47	0.02
712	Bacteria	Chloroflexota	Ellin6529	CSP1-4	CSP1-4	UBA5189	UBA5189 sp013822395(GB_GCA_013822395_1)	0	0	0	0	0	47	0	0	47	0.02
713	Bacteria	Proteobacteria	Alphaproteobacteria	Rhizobiales	Beijerinckiaceae	Microvirga	Microvirga sp009363855(RS_GCF_009363855_1)	0	0	0	0	0	47	0	0	47	0.02
714	Bacteria	Actinobacteriota	Acidimicrobiia	Acidimicrobiales	Ilumatobacteraceae	NA	NA	0	0	0	0	0	0	0	47	47	0.02
715	Bacteria	Chloroflexota	Chloroflexia	Thermomicrobiales	UBA6265	CADCWI01	CADCWI01 sp902806355(GB_GCA_902806355_1)	0	0	0	0	0	0	0	47	47	0.02
716	Bacteria	Actinobacteriota	Actinomycetia	Propionibacteriales	Nocardioidaceae	Nocardioides	NA	0	0	0	0	0	0	0	47	47	0.02
717	Bacteria	Gemmatimonadota	Gemmatimonadetes	NA	NA	NA	NA	0	0	0	0	0	0	0	47	47	0.02
718	Bacteria	Proteobacteria	Alphaproteobacteria	Rhizobiales	Afifellaceae	A52C2	A52C2 sp900110915(RS_GCF_900110915_1)	39	0	7	0	0	0	0	0	46	0.01
719	Bacteria	Firmicutes	Bacilli	Bacillales_A	Planococcaceae	Planococcus	Planococcus okeanokoites(RS_GCF_003428875_1)	0	0	46	0	0	0	0	0	46	0.01
720	Bacteria	Firmicutes	Bacilli	Bacillales_D	Amphibacillaceae	Gracilibacillus	Gracilibacillus dipsosauri(RS_GCF_003176895_1)	0	0	0	33	0	0	0	13	46	0.01
721	Bacteria	Actinobacteriota	Actinomycetia	Mycobacteriales	Geodermatophilaceae	Geodermatophilus	NA	0	0	0	0	46	0	0	0	46	0.01
722	Bacteria	Chloroflexota	Dehalococcoidia	DSGV01	DSGV01	DSGV01	DSGV01 sp011057325(GB_GCA_011057325_1)	0	0	0	0	0	46	0	0	46	0.01
723	Bacteria	Chloroflexota	Chloroflexia	Thermomicrobiales	Thermomicrobiaceae	Nitrolancea	Nitrolancea hollandica(RS_GCF_000297255_1)	0	0	0	0	0	46	0	0	46	0.01
724	Bacteria	Gemmatimonadota	Gemmatimonadetes	Longimicrobiales	Longimicrobiaceae	Longimicrobium	Longimicrobium sp902805735(GB_GCA_902805735_1)	0	0	0	0	0	46	0	0	46	0.01
725	Bacteria	Chloroflexota	NA	NA	NA	NA	NA	0	0	0	0	0	46	0	0	46	0.01
726	Bacteria	Actinobacteriota	Thermoleophilia	Solirubrobacterales	70-9	SHVA01	SHVA01 sp009691195(GB_GCA_009691195_1)	0	0	0	0	0	0	0	46	46	0.01
727	Bacteria	Actinobacteriota	Actinomycetia	Actinomycetales	Dermatophilaceae	Ornithinimicrobium	NA	0	0	0	0	0	0	0	46	46	0.01
728	Bacteria	Actinobacteriota	Actinomycetia	Mycobacteriales	Micromonosporaceae	Actinoplanes	NA	0	0	0	0	0	0	0	46	46	0.01
729	Bacteria	Actinobacteriota	Actinomycetia	Mycobacteriales	Micromonosporaceae	Micromonospora	NA	0	0	0	0	0	0	0	46	46	0.01
730	Bacteria	Chloroflexota	Ellin6529	CSP1-4	CSP1-4	GWC2-73-18	GWC2-73-18 sp001794945(GB_GCA_001794945_1)	0	0	0	0	0	0	0	46	46	0.01
731	Bacteria	Proteobacteria	Alphaproteobacteria	Rhizobiales	Hyphomicrobiaceae	Ga0077555	NA	0	0	0	0	0	0	0	46	46	0.01
732	Bacteria	Proteobacteria	Alphaproteobacteria	Dongiales	Dongiaceae	Hypericibacter	Hypericibacter adhaerens(RS_GCF_008728835_1)	0	0	0	0	0	0	0	46	46	0.01
733	Bacteria	Actinobacteriota	Actinomycetia	Actinomycetales	Cellulomonadaceae	Cellulomonas	NA	0	0	45	0	0	0	0	0	45	0.01
734	Bacteria	Firmicutes_A	Clostridia	Peptostreptococcales	NA	NA	NA	0	0	0	45	0	0	0	0	45	0.01
735	Bacteria	Firmicutes	Bacilli	Bacillales_D	Amphibacillaceae	Lentibacillus	Lentibacillus kapialis(GB_GCA_014646635_1)	0	0	0	45	0	0	0	0	45	0.01
736	Bacteria	Firmicutes	Bacilli	Lactobacillales	Carnobacteriaceae	Alkalibacterium	Alkalibacterium sp002500855(RS_GCF_009935905_1)	0	0	0	45	0	0	0	0	45	0.01
737	Bacteria	Bacteroidota	Bacteroidia	Cytophagales	Hymenobacteraceae	Rufibacter	NA	0	0	0	0	45	0	0	0	45	0.01
738	Bacteria	Actinobacteriota	Actinomycetia	Mycobacteriales	Geodermatophilaceae	Geodermatophilus	Geodermatophilus pulveris(RS_GCF_900188375_1)	0	0	0	0	45	0	0	0	45	0.01
739	Bacteria	Actinobacteriota	Actinomycetia	Actinomycetales	Microbacteriaceae	Microbacterium	NA	0	0	0	0	45	0	0	0	45	0.01
740	Bacteria	Proteobacteria	Alphaproteobacteria	Caulobacterales	Caulobacteraceae	Phenylobacterium	Phenylobacterium zucineum(RS_GCF_000017265_1)	0	0	0	0	45	0	0	0	45	0.01
741	Bacteria	Proteobacteria	Alphaproteobacteria	NA	NA	NA	NA	0	0	0	0	0	45	0	0	45	0.01
742	Bacteria	Firmicutes_E	Symbiobacteriia	Symbiobacteriales	Symbiobacteriaceae	Symbiobacterium	Symbiobacterium thermophilum(RS_GCF_000009905_1)	0	0	0	0	0	45	0	0	45	0.01
743	Bacteria	NA	NA	NA	NA	NA	NA	0	0	0	0	0	45	0	0	45	0.01
744	Bacteria	Actinobacteriota	Actinomycetia	Mycobacteriales	Geodermatophilaceae	NA	NA	0	0	0	0	0	45	0	0	45	0.01
745	Bacteria	Proteobacteria	Alphaproteobacteria	Sphingomonadales	Sphingomonadaceae	NA	NA	0	0	0	0	0	0	0	45	45	0.01
746	Bacteria	Proteobacteria	Alphaproteobacteria	Rhizobiales	Xanthobacteraceae	NA	NA	0	0	0	0	0	0	0	45	45	0.01
747	Bacteria	Chloroflexota	Chloroflexia	Thermomicrobiales	UBA6265	CADCWI01	CADCWI01 sp902806355(GB_GCA_902806355_1)	0	0	0	0	0	0	0	45	45	0.01
748	Bacteria	Proteobacteria	Alphaproteobacteria	Rhizobiales	Hyphomicrobiaceae	Ga0077555	Ga0077555 sp001464655(GB_GCA_001464655_1)	0	0	0	0	0	0	0	45	45	0.01
749	Bacteria	Actinobacteriota	UBA4738	UBA4738	HRBIN12	AC-51	NA	0	0	0	0	0	0	0	45	45	0.01
750	Bacteria	Proteobacteria	Alphaproteobacteria	Rhizobiales	Rhizobiaceae	Aureimonas_A	Aureimonas_A sp001425485(RS_GCF_001425485_1)	44	0	0	0	0	0	0	0	44	0.01
751	Bacteria	Actinobacteriota	Actinomycetia	Actinomycetales	Microbacteriaceae	NA	NA	0	0	44	0	0	0	0	0	44	0.01
752	Bacteria	Firmicutes	Bacilli	Lactobacillales	NA	NA	NA	0	0	0	44	0	0	0	0	44	0.01
753	Bacteria	Firmicutes	Bacilli	Bacillales_D	Amphibacillaceae	Oceanobacillus	Oceanobacillus caeni(RS_GCF_001298135_1)	0	0	0	44	0	0	0	0	44	0.01
754	Bacteria	Proteobacteria	Alphaproteobacteria	Rhizobiales	Devosiaceae	Pelagibacterium	Pelagibacterium sp002723255(GB_GCA_002723255_1)	0	0	0	44	0	0	0	0	44	0.01
755	Bacteria	Gemmatimonadota	Gemmatimonadetes	Longimicrobiales	UBA6960	BD2-11	BD2-11 sp002238605(GB_GCA_002238605_1)	0	0	0	44	0	0	0	0	44	0.01
756	Bacteria	Firmicutes	Bacilli	Aneurinibacillales	Aneurinibacillaceae	Aneurinibacillus	NA	0	0	0	27	0	0	0	17	44	0.01
757	Bacteria	Patescibacteria	Saccharimonadia	Saccharimonadales	Saccharimonadaceae	UBA1020	UBA1020 sp002348615(GB_GCA_002348615_1)	0	0	0	0	44	0	0	0	44	0.01
758	Bacteria	Actinobacteriota	Actinomycetia	Propionibacteriales	Nocardioidaceae	Nocardioides	Nocardioides halotolerans(RS_GCF_000422805_1)	0	0	0	0	44	0	0	0	44	0.01
759	Bacteria	Firmicutes	Bacilli	Paenibacillales	Paenibacillaceae	Cohnella	Cohnella lupini(RS_GCF_003386205_1)	0	0	0	0	0	44	0	0	44	0.01
760	Bacteria	Chloroflexota	Anaerolineae	Anaerolineales	NA	NA	NA	0	0	0	0	0	44	0	0	44	0.01
761	Bacteria	Planctomycetota	Planctomycetes	Gemmatales	Gemmataceae	NA	NA	0	0	0	0	0	44	0	0	44	0.01
762	Bacteria	Acidobacteriota	Vicinamibacteria	Vicinamibacterales	UBA2999	Gp6-AA40	Gp6-AA40 sp013140775(GB_GCA_013140775_1)	0	0	0	0	0	44	0	0	44	0.01
763	Bacteria	Proteobacteria	Alphaproteobacteria	Rhodobacterales	Rhodobacteraceae	Rubellimicrobium	Rubellimicrobium rubrum(RS_GCF_006152115_1)	0	0	0	0	0	44	0	0	44	0.01
764	Bacteria	NA	NA	NA	NA	NA	NA	0	0	0	0	0	44	0	0	44	0.01
765	Bacteria	Proteobacteria	Gammaproteobacteria	Burkholderiales	NA	NA	NA	0	0	0	0	0	44	0	0	44	0.01
766	Bacteria	Actinobacteriota	Acidimicrobiia	Acidimicrobiales	Ilumatobacteraceae	Ilumatobacter	Ilumatobacter coccineus_A(GB_GCA_002748455_1)	0	0	0	0	0	0	0	44	44	0.01
767	Bacteria	Nitrospirota	Nitrospiria	Nitrospirales	Nitrospiraceae	Nitrospira_A	Nitrospira_A defluvii_A(RS_GCF_000196815_1)	0	0	0	0	0	0	0	44	44	0.01
768	Bacteria	Acidobacteriota	Thermoanaerobaculia	UBA5704	QQVD01	NA	NA	0	0	0	0	0	0	0	44	44	0.01
769	Bacteria	Acidobacteriota	Blastocatellia	Pyrinomonadales	Pyrinomonadaceae	OLB17	OLB17 sp902826795(GB_GCA_902826795_1)	0	0	0	0	0	0	0	44	44	0.01
770	Bacteria	Actinobacteriota	Actinomycetia	Propionibacteriales	Nocardioidaceae	Nocardioides	NA	0	0	0	0	0	0	0	44	44	0.01
771	Bacteria	Proteobacteria	Gammaproteobacteria	Enterobacterales	Enterobacteriaceae	NA	NA	0	29	0	0	0	14	0	0	43	0.01
772	Bacteria	Patescibacteria	Saccharimonadia	Saccharimonadales	Saccharimonadaceae	2011-GWC2-44-17	2011-GWC2-44-17 sp001029695(GB_GCA_001029695_1)	0	0	43	0	0	0	0	0	43	0.01
773	Bacteria	Proteobacteria	Gammaproteobacteria	Burkholderiales	Burkholderiaceae	Massilia	NA	0	0	43	0	0	0	0	0	43	0.01
774	Bacteria	Gemmatimonadota	Gemmatimonadetes	Longimicrobiales	Longimicrobiaceae	Longimicrobium	Longimicrobium sp902805735(GB_GCA_902805735_1)	0	0	0	43	0	0	0	0	43	0.01
775	Bacteria	Proteobacteria	Gammaproteobacteria	Pseudomonadales	Cellvibrionaceae	UBA5868	UBA5868 sp014336955(RS_GCF_014336955_1)	0	0	0	43	0	0	0	0	43	0.01
776	Bacteria	Actinobacteriota	Actinomycetia	Actinomycetales	Microbacteriaceae	Leucobacter	NA	0	0	0	43	0	0	0	0	43	0.01
777	Bacteria	Firmicutes	Bacilli	Bacillales_D	Amphibacillaceae	Oceanobacillus	Oceanobacillus halophilus(RS_GCF_003628505_1)	0	0	0	43	0	0	0	0	43	0.01
778	Bacteria	Firmicutes	Bacilli	Bacillales_D	Amphibacillaceae	Oceanobacillus	Oceanobacillus halophilus(RS_GCF_003628505_1)	0	0	0	38	0	0	0	5	43	0.01
779	Bacteria	Actinobacteriota	Actinomycetia	Mycobacteriales	Pseudonocardiaceae	Amycolatopsis	NA	0	0	0	0	43	0	0	0	43	0.01
780	Bacteria	Proteobacteria	Alphaproteobacteria	Rhizobiales	Beijerinckiaceae	Microvirga	Microvirga ossetica(RS_GCF_002741015_1)	0	0	0	0	43	0	0	0	43	0.01
781	Bacteria	Actinobacteriota	Acidimicrobiia	Acidimicrobiales	NA	NA	NA	0	0	0	0	43	0	0	0	43	0.01
782	Bacteria	Firmicutes	Bacilli	Bacillales_B	Domibacillaceae	Domibacillus	Domibacillus enclensis(RS_GCF_900156125_1)	0	0	0	0	43	0	0	0	43	0.01
783	Bacteria	Actinobacteriota	Acidimicrobiia	Acidimicrobiales	SZUA-35	CADEDH01	CADEDH01 sp902826025(GB_GCA_902826025_1)	0	0	0	0	4	0	0	39	43	0.01
784	Bacteria	NA	NA	NA	NA	NA	NA	0	0	0	0	0	43	0	0	43	0.01
785	Bacteria	NA	NA	NA	NA	NA	NA	0	0	0	0	0	43	0	0	43	0.01
786	Bacteria	Chloroflexota	NA	NA	NA	NA	NA	0	0	0	0	0	43	0	0	43	0.01
787	Bacteria	Actinobacteriota	Actinomycetia	Mycobacteriales	Geodermatophilaceae	Blastococcus	NA	0	0	0	0	0	43	0	0	43	0.01
788	Bacteria	Firmicutes	Bacilli	Bacillales_G	Fictibacillaceae	Fictibacillus	NA	0	0	0	0	0	36	0	7	43	0.01
789	Bacteria	Chloroflexota	Chloroflexia	Thermomicrobiales	UBA6265	CADCWI01	CADCWI01 sp902806355(GB_GCA_902806355_1)	0	0	0	0	0	0	0	43	43	0.01
790	Bacteria	Proteobacteria	Alphaproteobacteria	Rhizobiales	Hyphomicrobiaceae	Hyphomicrobium	NA	0	0	0	0	0	0	0	43	43	0.01
791	Bacteria	Actinobacteriota	Acidimicrobiia	Acidimicrobiales	JACDCH01	VFJN01	VFJN01 sp009694375(GB_GCA_009694375_1)	0	0	0	0	0	0	0	43	43	0.01
792	Bacteria	Chloroflexota	Ellin6529	CSP1-4	CSP1-4	UBA5189	UBA5189 sp013822395(GB_GCA_013822395_1)	0	0	0	0	0	0	0	43	43	0.01
793	Bacteria	Firmicutes_A	Clostridia	Lachnospirales	Lachnospiraceae	Lacrimispora	NA	11	0	0	0	14	17	0	0	42	0.01
794	Bacteria	Proteobacteria	Gammaproteobacteria	Enterobacterales	Enterobacteriaceae	NA	NA	0	0	42	0	0	0	0	0	42	0.01
795	Bacteria	Deinococcota	Deinococci	Deinococcales	NA	NA	NA	0	0	0	42	0	0	0	0	42	0.01
796	Bacteria	Proteobacteria	Gammaproteobacteria	Xanthomonadales	Xanthomonadaceae	Luteimonas	Luteimonas sp001717465(RS_GCF_001717465_1)	0	0	0	42	0	0	0	0	42	0.01
797	Bacteria	Actinobacteriota	Thermoleophilia	Solirubrobacterales	Solirubrobacteraceae	Conexibacter_A	NA	0	0	0	0	42	0	0	0	42	0.01
798	Bacteria	Firmicutes	Bacilli	Staphylococcales	Salinicoccaceae	Salinicoccus	Salinicoccus kekensis(RS_GCF_900220995_1)	0	0	0	0	42	0	0	0	42	0.01
799	Bacteria	Proteobacteria	Gammaproteobacteria	Pseudomonadales	Halomonadaceae	Halomonas_C	Halomonas_C lutea(RS_GCF_000378505_1)	0	0	0	0	42	0	0	0	42	0.01
800	Bacteria	Proteobacteria	Alphaproteobacteria	Sphingomonadales	Sphingomonadaceae	NA	NA	0	0	0	0	0	42	0	0	42	0.01
801	Bacteria	NA	NA	NA	NA	NA	NA	0	0	0	0	0	42	0	0	42	0.01
802	Bacteria	Chloroflexota	NA	NA	NA	NA	NA	0	0	0	0	0	42	0	0	42	0.01
803	Bacteria	Chloroflexota	Chloroflexia	Thermomicrobiales	UBA6265	CADCWI01	CADCWI01 sp902806355(GB_GCA_902806355_1)	0	0	0	0	0	42	0	0	42	0.01
804	Bacteria	Actinobacteriota	Acidimicrobiia	Acidimicrobiales	AC-14	AC-14	AC-14 sp005888325(GB_GCA_005888325_1)	0	0	0	0	0	42	0	0	42	0.01
805	Bacteria	Chloroflexota	Chloroflexia	Chloroflexales	NA	NA	NA	0	0	0	0	0	42	0	0	42	0.01
806	Bacteria	Actinobacteriota	Actinomycetia	Mycobacteriales	Mycobacteriaceae	Mycobacterium	NA	0	0	0	0	0	42	0	0	42	0.01
807	Bacteria	Bacteroidota	Bacteroidia	Cytophagales	Hymenobacteraceae	Adhaeribacter	Adhaeribacter sp008629685(RS_GCF_008629685_1)	0	0	0	0	0	42	0	0	42	0.01
808	Bacteria	Actinobacteriota	Acidimicrobiia	Acidimicrobiales	AC-14	AC-14	AC-14 sp005888325(GB_GCA_005888325_1)	0	0	0	0	0	42	0	0	42	0.01
809	Bacteria	Actinobacteriota	Actinomycetia	Propionibacteriales	Nocardioidaceae	Nocardioides	NA	0	0	0	0	0	0	0	42	42	0.01
810	Bacteria	Actinobacteriota	Acidimicrobiia	NA	NA	NA	NA	0	0	0	0	0	0	0	42	42	0.01
811	Bacteria	Patescibacteria	Saccharimonadia	Saccharimonadales	Saccharimonadaceae	NA	NA	0	0	0	0	0	0	0	42	42	0.01
812	Bacteria	Proteobacteria	Alphaproteobacteria	Rhizobiales	Hyphomicrobiaceae	Hyphomicrobium	NA	0	0	0	0	0	0	0	42	42	0.01
813	Bacteria	Actinobacteriota	Actinomycetia	Mycobacteriales	Nakamurellaceae	Nakamurella	Nakamurella flava(RS_GCF_005298075_1)	0	0	0	0	0	0	0	42	42	0.01
814	Bacteria	Proteobacteria	Alphaproteobacteria	Geminicoccales	Geminicoccaceae	Arboricoccus	Arboricoccus pini(RS_GCF_900187945_1)	0	0	0	0	0	0	0	42	42	0.01
815	Bacteria	Nitrospirota	Nitrospiria	Nitrospirales	Nitrospiraceae	NA	NA	0	0	0	0	0	0	0	42	42	0.01
816	Bacteria	Actinobacteriota	Actinomycetia	Mycobacteriales	Pseudonocardiaceae	Actinomycetospora	Actinomycetospora cinnamomea(RS_GCF_003096675_1)	0	0	41	0	0	0	0	0	41	0.01
817	Bacteria	Proteobacteria	Alphaproteobacteria	Caulobacterales	Caulobacteraceae	Brevundimonas	NA	0	0	41	0	0	0	0	0	41	0.01
818	Bacteria	Chloroflexota	Chloroflexia	Thermomicrobiales	UBA6265	CADCWI01	CADCWI01 sp902806355(GB_GCA_902806355_1)	0	0	0	41	0	0	0	0	41	0.01
819	Bacteria	Bacteroidota	Rhodothermia	Balneolales	Balneolaceae	Gracilimonas	Gracilimonas tropica(RS_GCF_000375425_1)	0	0	0	41	0	0	0	0	41	0.01
820	Bacteria	Proteobacteria	Gammaproteobacteria	Pseudomonadales	Cellvibrionaceae	Cellvibrio	NA	0	0	0	41	0	0	0	0	41	0.01
821	Bacteria	Gemmatimonadota	Gemmatimonadetes	Longimicrobiales	Longimicrobiaceae	Longimicrobium	Longimicrobium sp902805735(GB_GCA_902805735_1)	0	0	0	0	41	0	0	0	41	0.01
822	Bacteria	Chloroflexota	Dehalococcoidia	UBA2979	UBA2979	W-Chloroflexi-9	W-Chloroflexi-9 sp002840675(GB_GCA_002840675_1)	0	0	0	0	41	0	0	0	41	0.01
823	Bacteria	Proteobacteria	Gammaproteobacteria	Burkholderiales	Burkholderiaceae	Ramlibacter	NA	0	0	0	0	41	0	0	0	41	0.01
824	Bacteria	Actinobacteriota	Actinomycetia	Mycobacteriales	NA	NA	NA	0	0	0	0	0	41	0	0	41	0.01
825	Bacteria	Actinobacteriota	Thermoleophilia	Solirubrobacterales	Solirubrobacteraceae	Solirubrobacter	Solirubrobacter sp000425945(RS_GCF_000425945_1)	0	0	0	0	0	41	0	0	41	0.01
826	Bacteria	Actinobacteriota	Actinomycetia	Mycobacteriales	Micromonosporaceae	Micromonospora	NA	0	0	0	0	0	41	0	0	41	0.01
827	Bacteria	Actinobacteriota	Thermoleophilia	Solirubrobacterales	Solirubrobacteraceae	Solirubrobacter	Solirubrobacter sp000425945(RS_GCF_000425945_1)	0	0	0	0	0	41	0	0	41	0.01
828	Bacteria	Acidobacteriota	NA	NA	NA	NA	NA	0	0	0	0	0	41	0	0	41	0.01
829	Bacteria	Firmicutes	Bacilli	Bacillales	SA4	Bacillus_BS	Bacillus_BS sp008364785(GB_GCA_008364785_1)	0	0	0	0	0	41	0	0	41	0.01
830	Bacteria	Chloroflexota	Chloroflexia	Chloroflexales	Roseiflexaceae	SDU3-3	SDU3-3 sp009268125(RS_GCF_009268125_1)	0	0	0	0	0	41	0	0	41	0.01
831	Bacteria	Chloroflexota	Dehalococcoidia	UBA2979	UBA2979	W-Chloroflexi-9	W-Chloroflexi-9 sp002840675(GB_GCA_002840675_1)	0	0	0	0	0	23	0	18	41	0.01
832	Bacteria	Actinobacteriota	Actinomycetia	Propionibacteriales	Nocardioidaceae	Nocardioides	Nocardioides sp003633575(RS_GCF_003633575_1)	0	0	0	0	0	0	0	41	41	0.01
833	Bacteria	Acidobacteriota	Blastocatellia	Pyrinomonadales	Pyrinomonadaceae	NA	NA	0	0	0	0	0	0	0	41	41	0.01
834	Bacteria	Acidobacteriota	Blastocatellia	Pyrinomonadales	Pyrinomonadaceae	JACDCK01	JACDCK01 sp013817595(GB_GCA_013817595_1)	0	0	0	0	0	0	0	41	41	0.01
835	Bacteria	Patescibacteria	Saccharimonadia	Saccharimonadales	Saccharimonadaceae	SZUA-359	SZUA-359 sp003246575(GB_GCA_003246575_1)	0	0	0	0	0	0	0	41	41	0.01
836	Bacteria	Actinobacteriota	Actinomycetia	Propionibacteriales	Nocardioidaceae	Nocardioides	Nocardioides sp008761635(RS_GCF_008761635_1)	0	0	0	0	0	0	0	41	41	0.01
837	Bacteria	Firmicutes_A	Clostridia	Lachnospirales	Lachnospiraceae	UBA9502	UBA9502 sp003611875(RS_GCF_003611875_1)	13	0	0	0	12	15	0	0	40	0.01
838	Bacteria	Actinobacteriota	Actinomycetia	Actinomycetales	Microbacteriaceae	Agreia	NA	0	0	40	0	0	0	0	0	40	0.01
839	Bacteria	Proteobacteria	Alphaproteobacteria	Sphingomonadales	Sphingomonadaceae	Sphingomonas	NA	0	0	40	0	0	0	0	0	40	0.01
840	Bacteria	Bacteroidota	Rhodothermia	Rhodothermales	Rhodothermaceae	MEBICO9517	MEBICO9517 sp003285105(RS_GCF_003285105_1)	0	0	0	40	0	0	0	0	40	0.01
841	Bacteria	Proteobacteria	Gammaproteobacteria	Burkholderiales	Burkholderiaceae	Parapusillimonas	Parapusillimonas sp013416435(RS_GCF_013416435_1)	0	0	0	40	0	0	0	0	40	0.01
842	Bacteria	Actinobacteriota	Actinomycetia	Mycobacteriales	Geodermatophilaceae	Modestobacter	Modestobacter marinus(RS_GCF_011758655_1)	0	0	0	0	40	0	0	0	40	0.01
843	Bacteria	Myxococcota	UBA796	UBA796	SXON01	CAIUMM01	CAIUMM01 sp903844155(GB_GCA_903844155_1)	0	0	0	0	0	40	0	0	40	0.01
844	Bacteria	Proteobacteria	Alphaproteobacteria	NA	NA	NA	NA	0	0	0	0	0	40	0	0	40	0.01
845	Bacteria	Nitrospirota	Nitrospiria	Nitrospirales	Nitrospiraceae	Nitrospira_A	Nitrospira_A sp003456605(GB_GCA_011525625_1)	0	0	0	0	0	40	0	0	40	0.01
846	Bacteria	Proteobacteria	Alphaproteobacteria	Rhizobiales	NA	NA	NA	0	0	0	0	0	40	0	0	40	0.01
847	Bacteria	Proteobacteria	Gammaproteobacteria	Burkholderiales	Burkholderiaceae	Ramlibacter	NA	0	0	0	0	0	40	0	0	40	0.01
848	Bacteria	Actinobacteriota	Actinomycetia	Actinomycetales	Microbacteriaceae	Agromyces	Agromyces sp009720255(RS_GCF_009720255_1)	0	0	0	0	0	40	0	0	40	0.01
849	Bacteria	Chloroflexota	Chloroflexia	Chloroflexales	Chloroflexaceae	JAAUTF01	JAAUTF01 sp012031775(GB_GCA_012031775_1)	0	0	0	0	0	0	0	40	40	0.01
850	Bacteria	Chloroflexota	Chloroflexia	Chloroflexales	Chloroflexaceae	JAAUTF01	JAAUTF01 sp012031775(GB_GCA_012031775_1)	0	0	0	0	0	0	0	40	40	0.01
851	Bacteria	Acidobacteriota	Blastocatellia	Pyrinomonadales	Pyrinomonadaceae	JACDCK01	JACDCK01 sp013817595(GB_GCA_013817595_1)	0	0	0	0	0	0	0	40	40	0.01
852	Bacteria	Acidobacteriota	Vicinamibacteria	Vicinamibacterales	Vicinamibacteraceae	Luteitalea	Luteitalea pratensis(RS_GCF_001618865_1)	0	0	0	0	0	0	0	40	40	0.01
853	Bacteria	Actinobacteriota	Thermoleophilia	Solirubrobacterales	Solirubrobacteraceae	Solirubrobacter	Solirubrobacter sp000425945(RS_GCF_000425945_1)	0	0	0	0	0	0	0	40	40	0.01
854	Bacteria	Chloroflexota	Chloroflexia	Thermomicrobiales	UBA6265	CADCWI01	CADCWI01 sp902806355(GB_GCA_902806355_1)	0	0	0	0	0	0	0	40	40	0.01
855	Bacteria	Proteobacteria	Alphaproteobacteria	Kiloniellales	Kiloniellaceae	Pelagibius	Pelagibius litoralis(RS_GCF_011683915_1)	0	0	0	0	0	0	0	40	40	0.01
856	Bacteria	Chloroflexota	Chloroflexia	Thermomicrobiales	UBA6265	CADCWI01	CADCWI01 sp902806355(GB_GCA_902806355_1)	0	0	0	0	0	0	0	40	40	0.01
857	Bacteria	Deinococcota	Deinococci	Deinococcales	Trueperaceae	MPNL01	MPNL01 sp002239005(GB_GCA_002239005_1)	0	0	0	39	0	0	0	0	39	0.01
858	Bacteria	Firmicutes	Bacilli	NA	NA	NA	NA	0	0	0	39	0	0	0	0	39	0.01
859	Bacteria	Proteobacteria	Gammaproteobacteria	Pseudomonadales	Oleiphilaceae	Marinobacter	NA	0	0	0	39	0	0	0	0	39	0.01
860	Bacteria	Myxococcota	Myxococcia	Myxococcales	Vulgatibacteraceae	Vulgatibacter	Vulgatibacter incomptus(RS_GCF_001263175_1)	0	0	0	39	0	0	0	0	39	0.01
861	Bacteria	Actinobacteriota	Actinomycetia	Mycobacteriales	Micromonosporaceae	Asanoa	NA	0	0	0	0	39	0	0	0	39	0.01
862	Bacteria	Gemmatimonadota	Gemmatimonadetes	Gemmatimonadales	Gemmatimonadaceae	NA	NA	0	0	0	0	20	19	0	0	39	0.01
863	Bacteria	Actinobacteriota	Actinomycetia	Mycobacteriales	Mycobacteriaceae	Mycobacterium	NA	0	0	0	0	0	39	0	0	39	0.01
864	Bacteria	Proteobacteria	Gammaproteobacteria	Steroidobacterales	Steroidobacteraceae	UBA964	UBA964 sp010031985(GB_GCA_010031985_1)	0	0	0	0	0	39	0	0	39	0.01
865	Bacteria	Actinobacteriota	Actinomycetia	Mycobacteriales	Geodermatophilaceae	NA	NA	0	0	0	0	0	39	0	0	39	0.01
866	Bacteria	Acidobacteriota	Blastocatellia	UBA7656	UBA7656	QHVH01	QHVH01 sp003222245(GB_GCA_003222245_1)	0	0	0	0	0	39	0	0	39	0.01
867	Bacteria	Proteobacteria	Alphaproteobacteria	Rhodobacterales	Rhodobacteraceae	Rubellimicrobium	Rubellimicrobium mesophilum(RS_GCF_000600335_2)	0	0	0	0	0	22	0	17	39	0.01
868	Bacteria	Chloroflexota	Chloroflexia	Thermomicrobiales	UBA6265	CADCWI01	CADCWI01 sp902806355(GB_GCA_902806355_1)	0	0	0	0	0	12	0	27	39	0.01
869	Bacteria	Actinobacteriota	Acidimicrobiia	Acidimicrobiales	Ilumatobacteraceae	Ilumatobacter	Ilumatobacter coccineus_A(GB_GCA_002748455_1)	0	0	0	0	0	0	0	39	39	0.01
870	Bacteria	Acidobacteriota	Blastocatellia	Pyrinomonadales	Pyrinomonadaceae	OLB17	NA	0	0	0	0	0	0	0	39	39	0.01
871	Bacteria	Proteobacteria	Alphaproteobacteria	Rhizobiales	Hyphomicrobiaceae	Hyphomicrobium	Hyphomicrobium nitrativorans(RS_GCF_000503895_1)	0	0	0	0	0	0	0	39	39	0.01
872	Bacteria	Actinobacteriota	Actinomycetia	Propionibacteriales	Nocardioidaceae	Nocardioides	NA	0	0	0	0	0	0	0	39	39	0.01
873	Bacteria	Actinobacteriota	Thermoleophilia	Solirubrobacterales	Thermoleophilaceae	Thermoleophilum	Thermoleophilum sp002898855(GB_GCA_002898855_1)	0	0	0	0	0	0	0	39	39	0.01
874	Bacteria	Proteobacteria	Alphaproteobacteria	Rhizobiales	Rhizobiaceae	RCIZ01	RCIZ01 sp003666685(RS_GCF_003666685_1)	0	0	0	0	0	0	0	39	39	0.01
875	Bacteria	Actinobacteriota	Actinomycetia	Actinomycetales	Microbacteriaceae	Yonghaparkia	NA	38	0	0	0	0	0	0	0	38	0.01
876	Bacteria	Firmicutes_A	Clostridia	Lachnospirales	Lachnospiraceae	Eubacterium_F	Eubacterium_F xylanophilum(RS_GCF_000518685_1)	26	0	0	0	0	0	0	12	38	0.01
877	Bacteria	Bacteroidota	Bacteroidia	Bacteroidales	Muribaculaceae	NA	NA	11	0	0	7	8	0	9	3	38	0.01
878	Bacteria	Actinobacteriota	Actinomycetia	Actinomycetales	Microbacteriaceae	NA	NA	0	0	38	0	0	0	0	0	38	0.01
879	Bacteria	Actinobacteriota	Actinomycetia	Mycobacteriales	Mycobacteriaceae	Corynebacterium	Corynebacterium halotolerans(RS_GCF_000341345_1)	0	0	0	38	0	0	0	0	38	0.01
880	Bacteria	Actinobacteriota	Actinomycetia	Actinomycetales	Microbacteriaceae	Leucobacter	NA	0	0	0	38	0	0	0	0	38	0.01
881	Bacteria	Actinobacteriota	Actinomycetia	Nitriliruptorales	Nitriliruptoraceae	Nitriliruptor	Nitriliruptor alkaliphilus(RS_GCF_000969705_1)	0	0	0	38	0	0	0	0	38	0.01
882	Bacteria	Proteobacteria	Gammaproteobacteria	Pseudomonadales	NA	NA	NA	0	0	0	38	0	0	0	0	38	0.01
883	Bacteria	Proteobacteria	Alphaproteobacteria	Azospirillales	Azospirillaceae	Azospirillum	NA	0	0	0	0	38	0	0	0	38	0.01
884	Bacteria	Proteobacteria	Alphaproteobacteria	Rhizobiales	Beijerinckiaceae	Microvirga	NA	0	0	0	0	38	0	0	0	38	0.01
885	Bacteria	Firmicutes_A	Clostridia	Lachnospirales	Lachnospiraceae	Eubacterium_F	Eubacterium_F xylanophilum(RS_GCF_000518685_1)	0	0	0	0	18	20	0	0	38	0.01
886	Bacteria	Proteobacteria	Gammaproteobacteria	Burkholderiales	Burkholderiaceae	Noviherbaspirillum	Noviherbaspirillum sp008929045(RS_GCF_008929045_1)	0	0	0	0	0	38	0	0	38	0.01
887	Bacteria	Chloroflexota	Anaerolineae	4572-78	J111	DSQQ01	DSQQ01 sp012032575(GB_GCA_012032575_1)	0	0	0	0	0	38	0	0	38	0.01
888	Bacteria	Proteobacteria	Alphaproteobacteria	Rhizobiales	Aestuariivirgaceae	Nordella	Nordella sp003576695(RS_GCF_003576695_1)	0	0	0	0	0	38	0	0	38	0.01
889	Bacteria	Actinobacteriota	Actinomycetia	Mycobacteriales	Geodermatophilaceae	NA	NA	0	0	0	0	0	38	0	0	38	0.01
890	Bacteria	Proteobacteria	Alphaproteobacteria	Rhizobiales	Rhizobiaceae	Aliihoeflea	Aliihoeflea sp000497755(RS_GCF_000497755_1)	0	0	0	0	0	38	0	0	38	0.01
891	Bacteria	Actinobacteriota	Actinomycetia	Mycobacteriales	Pseudonocardiaceae	Saccharopolyspora	NA	0	0	0	0	0	38	0	0	38	0.01
892	Bacteria	Actinobacteriota	Actinomycetia	Streptosporangiales	Streptosporangiaceae	Nonomuraea	NA	0	0	0	0	0	38	0	0	38	0.01
893	Bacteria	Chloroflexota	Anaerolineae	Anaerolineales	UBA6663	SpSt-583	SpSt-583 sp011367385(GB_GCA_011367385_1)	0	0	0	0	0	38	0	0	38	0.01
894	Bacteria	Actinobacteriota	Thermoleophilia	Solirubrobacterales	NA	NA	NA	0	0	0	0	0	38	0	0	38	0.01
895	Bacteria	Acidobacteriota	Vicinamibacteria	Vicinamibacterales	2-12-FULL-66-21	QHWT01	QHWT01 sp003222675(GB_GCA_003222675_1)	0	0	0	0	0	38	0	0	38	0.01
896	Bacteria	Proteobacteria	Gammaproteobacteria	Steroidobacterales	Steroidobacteraceae	UBA964	UBA964 sp010031985(GB_GCA_010031985_1)	0	0	0	0	0	38	0	0	38	0.01
897	Bacteria	Actinobacteriota	Actinomycetia	Propionibacteriales	Propionibacteriaceae	Microlunatus	Microlunatus phosphovorus(RS_GCF_000270245_1)	0	0	0	0	0	0	0	38	38	0.01
898	Bacteria	Gemmatimonadota	Gemmatimonadetes	Gemmatimonadales	GWC2-71-9	AG41	AG41 sp003222085(GB_GCA_003222085_1)	0	0	0	0	0	0	0	38	38	0.01
899	Bacteria	Chloroflexota	Ellin6529	QHBO01	QHBO01	QHBO01	QHBO01 sp003243965(GB_GCA_003243965_1)	0	0	0	0	0	0	0	38	38	0.01
900	Bacteria	Chloroflexota	Chloroflexia	Chloroflexales	Chloroflexaceae	NA	NA	0	0	0	0	0	0	0	38	38	0.01
901	Bacteria	Proteobacteria	Alphaproteobacteria	Rhizobiales	Xanthobacteraceae	NA	NA	0	0	0	0	0	0	0	38	38	0.01
902	Bacteria	Chloroflexota	Dehalococcoidia	WHTO01	WHTO01	WHTO01	WHTO01 sp009377665(GB_GCA_009377665_1)	0	0	0	0	0	0	0	38	38	0.01
903	Bacteria	Proteobacteria	Alphaproteobacteria	Geminicoccales	Geminicoccaceae	Geminicoccus	Geminicoccus roseus(RS_GCF_000427665_1)	0	0	0	0	0	0	0	38	38	0.01
904	Bacteria	Proteobacteria	Alphaproteobacteria	Rhizobiales	Rhizobiaceae	Aureimonas_A	Aureimonas_A sp001425485(RS_GCF_001425485_1)	37	0	0	0	0	0	0	0	37	0.01
905	Bacteria	Proteobacteria	Alphaproteobacteria	Rhizobiales	Rhizobiaceae	Aureimonas_A	Aureimonas_A sp001425485(RS_GCF_001425485_1)	0	0	37	0	0	0	0	0	37	0.01
906	Bacteria	Proteobacteria	Alphaproteobacteria	Rhizobiales_A	Rhizobiaceae_A	Paramesorhizobium	Paramesorhizobium phragmitis(RS_GCF_002980495_1)	0	0	37	0	0	0	0	0	37	0.01
907	Bacteria	Proteobacteria	Alphaproteobacteria	Rhizobiales	Devosiaceae	Devosia	NA	0	0	37	0	0	0	0	0	37	0.01
908	Bacteria	Actinobacteriota	Actinomycetia	Propionibacteriales	Nocardioidaceae	Nocardioides_B	Nocardioides_B mesophilus(RS_GCF_014395785_1)	0	0	0	37	0	0	0	0	37	0.01
909	Bacteria	Firmicutes	Bacilli	Bacillales	Bacillaceae	Metabacillus	NA	0	0	0	5	23	0	0	9	37	0.01
910	Bacteria	Actinobacteriota	Actinomycetia	Actinomycetales	Microbacteriaceae	Microbacterium	NA	0	0	0	0	37	0	0	0	37	0.01
911	Bacteria	Bacteroidota	Bacteroidia	Cytophagales	Hymenobacteraceae	Adhaeribacter	Adhaeribacter sp008629685(RS_GCF_008629685_1)	0	0	0	0	37	0	0	0	37	0.01
912	Bacteria	Proteobacteria	Alphaproteobacteria	NA	NA	NA	NA	0	0	0	0	0	37	0	0	37	0.01
913	Bacteria	Acidobacteriota	Vicinamibacteria	Vicinamibacterales	2-12-FULL-66-21	QHWT01	QHWT01 sp003222675(GB_GCA_003222675_1)	0	0	0	0	0	37	0	0	37	0.01
914	Bacteria	NA	NA	NA	NA	NA	NA	0	0	0	0	0	37	0	0	37	0.01
915	Bacteria	Acidobacteriota	Vicinamibacteria	Vicinamibacterales	2-12-FULL-66-21	JACDCA01	JACDCA01 sp013817065(GB_GCA_013817065_1)	0	0	0	0	0	37	0	0	37	0.01
916	Bacteria	Actinobacteriota	Thermoleophilia	Solirubrobacterales	70-9	SHVA01	SHVA01 sp009691195(GB_GCA_009691195_1)	0	0	0	0	0	37	0	0	37	0.01
917	Bacteria	NA	NA	NA	NA	NA	NA	0	0	0	0	0	0	0	37	37	0.01
918	Bacteria	Actinobacteriota	Thermoleophilia	Gaiellales	Gaiellaceae	Palsa-739	Palsa-739 sp003139545(GB_GCA_003139545_1)	0	0	0	0	0	0	0	37	37	0.01
919	Bacteria	Bacteroidota	Bacteroidia	Chitinophagales	Chitinophagaceae	NA	NA	0	0	0	0	0	0	0	37	37	0.01
920	Bacteria	Chloroflexota	Ellin6529	CSP1-4	CSP1-4	UBA5189	UBA5189 sp013822395(GB_GCA_013822395_1)	0	0	0	0	0	0	0	37	37	0.01
921	Bacteria	Actinobacteriota	Actinomycetia	Propionibacteriales	Nocardioidaceae	Nocardioides	Nocardioides panaciterrulae(RS_GCF_013409645_1)	0	0	0	0	0	0	0	37	37	0.01
922	Bacteria	Proteobacteria	Alphaproteobacteria	Rhizobiales	Hyphomicrobiaceae	Hyphomicrobium	NA	0	0	0	0	0	0	0	37	37	0.01
923	Bacteria	Actinobacteriota	Actinomycetia	Actinomycetales	Kineococcaceae	Kineococcus	Kineococcus sp009906315(RS_GCF_009906315_1)	20	0	16	0	0	0	0	0	36	0.01
924	Bacteria	Firmicutes_A	Clostridia	Lachnospirales	Lachnospiraceae	NA	NA	13	0	0	0	8	10	0	5	36	0.01
925	Bacteria	Bacteroidota	Bacteroidia	Bacteroidales	Muribaculaceae	Muribaculum	Muribaculum sp001701195(RS_GCF_004570975_1)	12	0	0	0	13	11	0	0	36	0.01
926	Bacteria	Bacteroidota	Bacteroidia	Bacteroidales	Muribaculaceae	NA	NA	9	3	5	0	8	0	5	6	36	0.01
927	Bacteria	Deinococcota	Deinococci	Deinococcales	NA	NA	NA	0	0	0	36	0	0	0	0	36	0.01
928	Bacteria	Bacteroidota	Bacteroidia	Cytophagales	Cyclobacteriaceae	Echinicola	Echinicola pacifica(RS_GCF_000373245_1)	0	0	0	36	0	0	0	0	36	0.01
929	Bacteria	Actinobacteriota	Actinomycetia	Actinomycetales	Actinomycetaceae	Georgenia	Georgenia sp006352065(RS_GCF_006352065_1)	0	0	0	36	0	0	0	0	36	0.01
930	Bacteria	Bacteroidota	Bacteroidia	Cytophagales	Hymenobacteraceae	Pontibacter	Pontibacter sp014212495(RS_GCF_014212495_1)	0	0	0	36	0	0	0	0	36	0.01
931	Bacteria	Gemmatimonadota	Gemmatimonadetes	Longimicrobiales	Longimicrobiaceae	Longimicrobium	Longimicrobium sp902805735(GB_GCA_902805735_1)	0	0	0	0	36	0	0	0	36	0.01
932	Bacteria	Proteobacteria	Alphaproteobacteria	Rhizobiales	Beijerinckiaceae	Microvirga	Microvirga makkahensis(RS_GCF_009830105_1)	0	0	0	0	36	0	0	0	36	0.01
933	Bacteria	Actinobacteriota	Thermoleophilia	Solirubrobacterales	70-9	SHVA01	SHVA01 sp009691195(GB_GCA_009691195_1)	0	0	0	0	0	36	0	0	36	0.01
934	Bacteria	Acidobacteriota	Vicinamibacteria	Vicinamibacterales	UBA2999	Gp6-AA40	Gp6-AA40 sp013140775(GB_GCA_013140775_1)	0	0	0	0	0	36	0	0	36	0.01
935	Bacteria	NA	NA	NA	NA	NA	NA	0	0	0	0	0	36	0	0	36	0.01
936	Bacteria	Chloroflexota	NA	NA	NA	NA	NA	0	0	0	0	0	36	0	0	36	0.01
937	Bacteria	Actinobacteriota	Acidimicrobiia	Acidimicrobiales	SKKL01	SCSIO-58843	SCSIO-58843 sp009650215(RS_GCF_009650215_1)	0	0	0	0	0	0	0	36	36	0.01
938	Bacteria	Actinobacteriota	Actinomycetia	Mycobacteriales	Pseudonocardiaceae	Actinomycetospora	Actinomycetospora cinnamomea(RS_GCF_003096675_1)	0	0	0	0	0	0	0	36	36	0.01
939	Bacteria	Chloroflexota	Anaerolineae	SBR1031	A4b	OLB13	OLB13 sp001567485(GB_GCA_001567485_1)	0	0	0	0	0	0	0	36	36	0.01
940	Bacteria	Chloroflexota	Chloroflexia	Thermomicrobiales	UBA6265	CADCWI01	CADCWI01 sp902806355(GB_GCA_902806355_1)	0	0	0	0	0	0	0	36	36	0.01
941	Bacteria	Desulfobacterota_B	Binatia	UBA9968	UBA9968	DP-1	DP-1 sp005879605(GB_GCA_005879605_1)	0	0	0	0	0	0	0	36	36	0.01
942	Bacteria	Nitrospirota	Nitrospiria	Nitrospirales	Nitrospiraceae	Nitrospira_F	Nitrospira_F nitrosa(RS_GCF_001458735_1)	0	0	0	0	0	0	0	36	36	0.01
943	Bacteria	Chloroflexota	Dehalococcoidia	DSTF01	WHTK01	WHTK01	WHTK01 sp009377745(GB_GCA_009377745_1)	0	0	0	0	0	0	0	36	36	0.01
944	Bacteria	Acidobacteriota	Vicinamibacteria	Vicinamibacterales	NA	NA	NA	0	0	0	0	0	0	0	36	36	0.01
945	Bacteria	Proteobacteria	Alphaproteobacteria	Rhizobiales	Beijerinckiaceae	Microvirga	Microvirga sp003290125(RS_GCF_003290125_1)	0	0	0	0	0	0	0	36	36	0.01
946	Bacteria	Proteobacteria	Alphaproteobacteria	Rhizobiales	Devosiaceae	Devosia_A	Devosia_A insulae(RS_GCF_000970465_2)	0	0	0	0	0	0	0	36	36	0.01
947	Bacteria	Planctomycetota	Brocadiae	Brocadiales	Brocadiaceae	Jettenia	Jettenia caeni(RS_GCF_000296795_1)	6	0	23	2	0	0	0	4	35	0.01
948	Bacteria	Bacteroidota	Bacteroidia	Chitinophagales	Saprospiraceae	Phaeodactylibacter	NA	0	11	13	7	0	0	0	4	35	0.01
949	Bacteria	Proteobacteria	Alphaproteobacteria	Acetobacterales	Acetobacteraceae	Roseomonas	Roseomonas sp000245075(RS_GCF_000245075_1)	0	0	35	0	0	0	0	0	35	0.01
950	Bacteria	Deinococcota	Deinococci	Deinococcales	NA	NA	NA	0	0	0	35	0	0	0	0	35	0.01
951	Bacteria	Firmicutes	Bacilli	Bacillales_D	Amphibacillaceae	Virgibacillus	Virgibacillus sp000725285(RS_GCF_000725285_1)	0	0	0	35	0	0	0	0	35	0.01
952	Bacteria	Cyanobacteria	Sericytochromatia	S15B-MN24	UBA4093	UBA4093	UBA4093 sp002083825(GB_GCA_002083825_1)	0	0	0	0	35	0	0	0	35	0.01
953	Bacteria	Proteobacteria	Gammaproteobacteria	Burkholderiales	Burkholderiaceae	Ramlibacter	NA	0	0	0	0	0	35	0	0	35	0.01
954	Bacteria	Chloroflexota	NA	NA	NA	NA	NA	0	0	0	0	0	35	0	0	35	0.01
955	Bacteria	Proteobacteria	Alphaproteobacteria	Rhizobiales	Beijerinckiaceae	Microvirga	Microvirga sp009363855(RS_GCF_009363855_1)	0	0	0	0	0	35	0	0	35	0.01
956	Bacteria	NA	NA	NA	NA	NA	NA	0	0	0	0	0	35	0	0	35	0.01
957	Bacteria	Actinobacteriota	Actinomycetia	Mycobacteriales	NA	NA	NA	0	0	0	0	0	35	0	0	35	0.01
958	Bacteria	Proteobacteria	Alphaproteobacteria	NA	NA	NA	NA	0	0	0	0	0	35	0	0	35	0.01
959	Bacteria	Actinobacteriota	Thermoleophilia	Solirubrobacterales	NA	NA	NA	0	0	0	0	0	35	0	0	35	0.01
960	Bacteria	Gemmatimonadota	Gemmatimonadetes	Gemmatimonadales	Gemmatimonadaceae	UBA4720	UBA4720 sp902812375(RS_GCF_902812375_1)	0	0	0	0	0	35	0	0	35	0.01
961	Bacteria	Actinobacteriota	Acidimicrobiia	Acidimicrobiales	AC-14	AC-14	AC-14 sp005888325(GB_GCA_005888325_1)	0	0	0	0	0	35	0	0	35	0.01
962	Bacteria	Proteobacteria	Gammaproteobacteria	Steroidobacterales	Steroidobacteraceae	UBA964	UBA964 sp010031985(GB_GCA_010031985_1)	0	0	0	0	0	35	0	0	35	0.01
963	Bacteria	Actinobacteriota	Thermoleophilia	Solirubrobacterales	Solirubrobacteraceae	Conexibacter_A	NA	0	0	0	0	0	35	0	0	35	0.01
964	Bacteria	Actinobacteriota	UBA4738	NA	NA	NA	NA	0	0	0	0	0	35	0	0	35	0.01
965	Bacteria	Actinobacteriota	NA	NA	NA	NA	NA	0	0	0	0	0	0	0	35	35	0.01
966	Bacteria	Actinobacteriota	Acidimicrobiia	Acidimicrobiales	SKKL01	SCSIO-58843	SCSIO-58843 sp009650215(RS_GCF_009650215_1)	0	0	0	0	0	0	0	35	35	0.01
967	Bacteria	NA	NA	NA	NA	NA	NA	0	0	0	0	0	0	0	35	35	0.01
968	Bacteria	Proteobacteria	Alphaproteobacteria	Rhizobiales	Hyphomicrobiaceae	Hyphomicrobium	Hyphomicrobium sp002279935(GB_GCA_002279935_1)	0	0	0	0	0	0	0	35	35	0.01
969	Bacteria	Proteobacteria	Alphaproteobacteria	Caulobacterales	Hyphomonadaceae	Terricaulis	NA	0	0	0	0	0	0	0	35	35	0.01
970	Bacteria	Actinobacteriota	Actinomycetia	Propionibacteriales	Nocardioidaceae	Aeromicrobium	NA	0	0	0	0	0	0	0	35	35	0.01
971	Bacteria	Actinobacteriota	Acidimicrobiia	Acidimicrobiales	SKKL01	SCSIO-58843	SCSIO-58843 sp009650215(RS_GCF_009650215_1)	0	0	0	0	0	0	0	35	35	0.01
972	Bacteria	Proteobacteria	Gammaproteobacteria	Burkholderiales	Rhodocyclaceae	UTPRO2	UTPRO2 sp002840845(GB_GCA_002840845_1)	5	9	7	9	0	0	0	4	34	0.01
973	Bacteria	Bacteroidota	Bacteroidia	Flavobacteriales	Flavobacteriaceae	Polaribacter	NA	0	11	3	0	8	7	5	0	34	0.01
974	Bacteria	Proteobacteria	Alphaproteobacteria	Rhizobiales	Devosiaceae	Devosia	Devosia geojensis(RS_GCF_000969415_1)	0	0	34	0	0	0	0	0	34	0.01
975	Bacteria	Firmicutes	Bacilli	Bacillales_B	NA	NA	NA	0	0	0	34	0	0	0	0	34	0.01
976	Bacteria	Actinobacteriota	Actinomycetia	Actinomycetales	NA	NA	NA	0	0	0	34	0	0	0	0	34	0.01
977	Bacteria	Gemmatimonadota	Gemmatimonadetes	Longimicrobiales	Longimicrobiaceae	Longimicrobium	Longimicrobium sp902805735(GB_GCA_902805735_1)	0	0	0	34	0	0	0	0	34	0.01
978	Bacteria	Firmicutes	Bacilli	Lactobacillales	Carnobacteriaceae	Alkalibacterium	Alkalibacterium sp002500855(RS_GCF_009935905_1)	0	0	0	34	0	0	0	0	34	0.01
979	Bacteria	Proteobacteria	Gammaproteobacteria	Nitrococcales	AK92	S0819	S0819 sp009295635(RS_GCF_009295635_1)	0	0	0	34	0	0	0	0	34	0.01
980	Bacteria	Chloroflexota	NA	NA	NA	NA	NA	0	0	0	34	0	0	0	0	34	0.01
981	Bacteria	Gemmatimonadota	Gemmatimonadetes	Gemmatimonadales	Gemmatimonadaceae	Gemmatimonas	NA	0	0	0	0	34	0	0	0	34	0.01
982	Bacteria	Actinobacteriota	Actinomycetia	Mycobacteriales	Pseudonocardiaceae	Pseudonocardia	NA	0	0	0	0	34	0	0	0	34	0.01
983	Bacteria	Actinobacteriota	Actinomycetia	Actinomycetales	Dermatophilaceae	Ornithinicoccus_A	Ornithinicoccus_A halotolerans(RS_GCF_009602535_1)	0	0	0	0	34	0	0	0	34	0.01
984	Bacteria	Proteobacteria	Gammaproteobacteria	Burkholderiales	SG8-39	2-12-FULL-64-23	2-12-FULL-64-23 sp001770575(GB_GCA_001770575_1)	0	0	0	0	34	0	0	0	34	0.01
985	Bacteria	Myxococcota	Myxococcia	Myxococcales	Myxococcaceae	Myxococcus	Myxococcus fallax(RS_GCF_012933655_1)	0	0	0	0	34	0	0	0	34	0.01
986	Bacteria	Proteobacteria	Gammaproteobacteria	Burkholderiales	Burkholderiaceae	Noviherbaspirillum	NA	0	0	0	0	34	0	0	0	34	0.01
987	Bacteria	Proteobacteria	Alphaproteobacteria	Caulobacterales	Caulobacteraceae	Phenylobacterium	Phenylobacterium kunshanense(RS_GCF_003254525_1)	0	0	0	0	18	0	0	16	34	0.01
988	Bacteria	Proteobacteria	Alphaproteobacteria	Sphingomonadales	Sphingomonadaceae	Sphingomonas	NA	0	0	0	0	0	34	0	0	34	0.01
989	Bacteria	Chloroflexota	Ellin6529	CSP1-4	CSP1-4	GWC2-73-18	GWC2-73-18 sp001794945(GB_GCA_001794945_1)	0	0	0	0	0	34	0	0	34	0.01
990	Bacteria	Chloroflexota	UBA6077	UBA6077	SHYK01	SHYK01	SHYK01 sp009692845(GB_GCA_009692845_1)	0	0	0	0	0	0	0	34	34	0.01
991	Bacteria	Actinobacteriota	Actinomycetia	Propionibacteriales	Nocardioidaceae	Nocardioides	Nocardioides sp000015265(RS_GCF_000015265_1)	0	0	0	0	0	0	0	34	34	0.01
992	Bacteria	Chloroflexota	Ellin6529	QHBO01	QHBO01	QHBO01	QHBO01 sp003243965(GB_GCA_003243965_1)	0	0	0	0	0	0	0	34	34	0.01
993	Bacteria	Actinobacteriota	Acidimicrobiia	UBA5794	ZC4RG35	SZUA-217	SZUA-217 sp004356805(GB_GCA_004356805_1)	0	0	0	0	0	0	0	34	34	0.01
994	Bacteria	Proteobacteria	Alphaproteobacteria	Rhodobacterales	Rhodobacteraceae	Paracoccus	NA	0	0	0	0	0	0	0	34	34	0.01
995	Bacteria	Actinobacteriota	Actinomycetia	Actinomycetales	Microbacteriaceae	Microbacterium	NA	0	0	0	0	0	0	0	34	34	0.01
996	Bacteria	Actinobacteriota	Thermoleophilia	Solirubrobacterales	NA	NA	NA	0	0	0	0	0	0	0	34	34	0.01
997	Bacteria	Actinobacteriota	Acidimicrobiia	Acidimicrobiales	Ilumatobacteraceae	JABSQH01	JABSQH01 sp013213745(GB_GCA_013213745_1)	0	0	0	0	0	0	0	34	34	0.01
998	Bacteria	Firmicutes_A	Clostridia	Clostridiales	Clostridiaceae	Clostridium	Clostridium sp001916075(RS_GCF_014287815_1)	12	5	0	0	0	0	16	0	33	0.01
999	Bacteria	Actinobacteriota	Actinomycetia	Mycobacteriales	Mycobacteriaceae	Mycobacterium	NA	0	0	33	0	0	0	0	0	33	0.01
1000	Bacteria	Deinococcota	Deinococci	Deinococcales	Trueperaceae	MPNL01	MPNL01 sp002239005(GB_GCA_002239005_1)	0	0	0	33	0	0	0	0	33	0.01
1001	Bacteria	Actinobacteriota	Actinomycetia	Streptosporangiales	Streptosporangiaceae	Marinitenerispora	Marinitenerispora sediminis(RS_GCF_003336425_1)	0	0	0	33	0	0	0	0	33	0.01
1002	Bacteria	Actinobacteriota	Actinomycetia	Propionibacteriales	Nocardioidaceae	Nocardioides	Nocardioides alpinus(RS_GCF_900112035_1)	0	0	0	0	33	0	0	0	33	0.01
1003	Bacteria	Proteobacteria	Gammaproteobacteria	Burkholderiales	Burkholderiaceae	Noviherbaspirillum	Noviherbaspirillum humi(RS_GCF_900188095_1)	0	0	0	0	33	0	0	0	33	0.01
1004	Bacteria	Actinobacteriota	Actinomycetia	Mycobacteriales	Mycobacteriaceae	Mycobacterium	Mycobacterium sp004570325(RS_GCF_004570325_1)	0	0	0	0	33	0	0	0	33	0.01
1005	Bacteria	Actinobacteriota	Actinomycetia	Euzebyales	Egibacteraceae	WHTC01	WHTC01 sp009379795(GB_GCA_009379795_1)	0	0	0	0	33	0	0	0	33	0.01
1006	Bacteria	Proteobacteria	Alphaproteobacteria	Sphingomonadales	Sphingomonadaceae	NA	NA	0	0	0	0	33	0	0	0	33	0.01
1007	Bacteria	Proteobacteria	Alphaproteobacteria	Rhizobiales	Xanthobacteraceae	NA	NA	0	0	0	0	26	0	0	7	33	0.01
1008	Bacteria	Proteobacteria	Gammaproteobacteria	SZUA-146	SZUA-146	JABDJB01	JABDJB01 sp013003425(GB_GCA_013003425_1)	0	0	0	0	0	33	0	0	33	0.01
1009	Bacteria	Methylomirabilota	Methylomirabilia	Rokubacteriales	GWA2-73-35	NA	NA	0	0	0	0	0	33	0	0	33	0.01
1010	Bacteria	Firmicutes_E	Symbiobacteriia	Symbiobacteriales	Symbiobacteriaceae	Symbiobacterium	Symbiobacterium thermophilum(RS_GCF_000009905_1)	0	0	0	0	0	33	0	0	33	0.01
1011	Bacteria	Actinobacteriota	Thermoleophilia	Gaiellales	Gaiellaceae	Palsa-739	Palsa-739 sp003139545(GB_GCA_003139545_1)	0	0	0	0	0	33	0	0	33	0.01
1012	Bacteria	Chloroflexota	NA	NA	NA	NA	NA	0	0	0	0	0	33	0	0	33	0.01
1013	Bacteria	Acidobacteriota	Vicinamibacteria	Vicinamibacterales	UBA2999	Gp6-AA40	Gp6-AA40 sp013140775(GB_GCA_013140775_1)	0	0	0	0	0	33	0	0	33	0.01
1014	Bacteria	Actinobacteriota	UBA4738	UBA4738	HRBIN12	AC-69	AC-69 sp005885325(GB_GCA_005885325_1)	0	0	0	0	0	33	0	0	33	0.01
1015	Bacteria	Actinobacteriota	Acidimicrobiia	Acidimicrobiales	NA	NA	NA	0	0	0	0	0	33	0	0	33	0.01
1016	Bacteria	Chloroflexota	Anaerolineae	SBR1031	A4b	OLB13	OLB13 sp001567485(GB_GCA_001567485_1)	0	0	0	0	0	33	0	0	33	0.01
1017	Bacteria	Actinobacteriota	Acidimicrobiia	Acidimicrobiales	NA	NA	NA	0	0	0	0	0	33	0	0	33	0.01
1018	Bacteria	Proteobacteria	Alphaproteobacteria	NA	NA	NA	NA	0	0	0	0	0	19	0	14	33	0.01
1019	Bacteria	Proteobacteria	Alphaproteobacteria	Rhizobiales	Rhizobiaceae	Aureimonas_A	Aureimonas_A sp001425485(RS_GCF_001425485_1)	0	0	0	0	0	0	33	0	33	0.01
1020	Bacteria	Acidobacteriota	Blastocatellia	Pyrinomonadales	Pyrinomonadaceae	NA	NA	0	0	0	0	0	0	0	33	33	0.01
1021	Bacteria	Actinobacteriota	Actinomycetia	Mycobacteriales	Mycobacteriaceae	Mycobacterium	Mycobacterium moriokaense(RS_GCF_010726085_1)	0	0	0	0	0	0	0	33	33	0.01
1022	Bacteria	Actinobacteriota	Actinomycetia	Propionibacteriales	Nocardioidaceae	Nocardioides	Nocardioides jejuensis(RS_GCF_004337475_1)	0	0	0	0	0	0	0	33	33	0.01
1023	Bacteria	Acidobacteriota	Blastocatellia	Pyrinomonadales	Pyrinomonadaceae	JACDCK01	JACDCK01 sp013817595(GB_GCA_013817595_1)	0	0	0	0	0	0	0	33	33	0.01
1024	Bacteria	Actinobacteriota	Thermoleophilia	Solirubrobacterales	70-9	SHVA01	SHVA01 sp009691195(GB_GCA_009691195_1)	0	0	0	0	0	0	0	33	33	0.01
1025	Bacteria	Actinobacteriota	Thermoleophilia	Gaiellales	Gaiellaceae	Palsa-739	Palsa-739 sp003139545(GB_GCA_003139545_1)	0	0	0	0	0	0	0	33	33	0.01
1026	Bacteria	Proteobacteria	Gammaproteobacteria	NA	NA	NA	NA	0	0	0	0	0	0	0	33	33	0.01
1027	Bacteria	Actinobacteriota	Actinomycetia	Propionibacteriales	Nocardioidaceae	Nocardioides	NA	0	0	0	0	0	0	0	33	33	0.01
1028	Bacteria	Proteobacteria	Alphaproteobacteria	Rhizobiales	Rhizobiaceae	Aureimonas_A	Aureimonas_A sp001425485(RS_GCF_001425485_1)	32	0	0	0	0	0	0	0	32	0.01
1029	Bacteria	Patescibacteria	Saccharimonadia	Saccharimonadales	Saccharimonadaceae	UBA2866	NA	20	0	0	0	0	12	0	0	32	0.01
1030	Bacteria	Proteobacteria	Gammaproteobacteria	Xanthomonadales	Xanthomonadaceae	Stenotrophomonas	NA	8	0	21	0	0	0	3	0	32	0.01
1031	Bacteria	Proteobacteria	Alphaproteobacteria	Sphingomonadales	Sphingomonadaceae	Pontixanthobacter	Pontixanthobacter sp012972675(RS_GCF_012972675_1)	4	2	4	5	8	0	3	6	32	0.01
1032	Bacteria	Proteobacteria	NA	NA	NA	NA	NA	0	32	0	0	0	0	0	0	32	0.01
1033	Bacteria	Proteobacteria	Gammaproteobacteria	Enterobacterales	Aeromonadaceae	Aeromonas	Aeromonas hydrophila(RS_GCF_000014805_1)	0	11	7	5	0	0	9	0	32	0.01
1034	Bacteria	Proteobacteria	Alphaproteobacteria	Rhizobiales	Rhizobiaceae	Aurantimonas	Aurantimonas endophytica(RS_GCF_014196845_1)	0	0	32	0	0	0	0	0	32	0.01
1035	Bacteria	Actinobacteriota	Actinomycetia	Actinomycetales	Micrococcaceae	Citricoccus	Citricoccus sp000224415(RS_GCF_000224415_1)	0	0	0	32	0	0	0	0	32	0.01
1036	Bacteria	Proteobacteria	Alphaproteobacteria	Rhizobiales	Rhizobiaceae	Pseudaminobacter	Pseudaminobacter salicylatoxidans(RS_GCF_003148475_1)	0	0	0	32	0	0	0	0	32	0.01
1037	Bacteria	Actinobacteriota	Actinomycetia	Actinomycetales	Cellulomonadaceae	Actinotalea	Actinotalea bogoriensis(RS_GCF_000767165_1)	0	0	0	32	0	0	0	0	32	0.01
1038	Bacteria	Firmicutes	Bacilli	Bacillales_A	Planococcaceae	NA	NA	0	0	0	32	0	0	0	0	32	0.01
1039	Bacteria	Proteobacteria	Alphaproteobacteria	Sphingomonadales	Sphingomonadaceae	NA	NA	0	0	0	32	0	0	0	0	32	0.01
1040	Bacteria	Actinobacteriota	Actinomycetia	Propionibacteriales	Nocardioidaceae	Nocardioides	NA	0	0	0	26	6	0	0	0	32	0.01
1041	Bacteria	Proteobacteria	Gammaproteobacteria	Burkholderiales	NA	NA	NA	0	0	0	0	0	32	0	0	32	0.01
1042	Bacteria	Actinobacteriota	Actinomycetia	Streptosporangiales	Streptosporangiaceae	Spirillospora	NA	0	0	0	0	0	32	0	0	32	0.01
1043	Bacteria	Actinobacteriota	Thermoleophilia	Solirubrobacterales	NA	NA	NA	0	0	0	0	0	32	0	0	32	0.01
1044	Bacteria	Bacteroidota	Bacteroidia	Chitinophagales	Chitinophagaceae	Flavisolibacter	Flavisolibacter ginsenosidimutans(RS_GCF_007970805_1)	0	0	0	0	0	32	0	0	32	0.01
1045	Bacteria	Actinobacteriota	Acidimicrobiia	Acidimicrobiales	AC-14	AC-14	AC-14 sp005888325(GB_GCA_005888325_1)	0	0	0	0	0	32	0	0	32	0.01
1046	Bacteria	Actinobacteriota	Actinomycetia	Mycobacteriales	Frankiaceae	Frankia	NA	0	0	0	0	0	32	0	0	32	0.01
1047	Bacteria	Gemmatimonadota	Gemmatimonadetes	Longimicrobiales	Longimicrobiaceae	Longimicrobium	Longimicrobium sp902805735(GB_GCA_902805735_1)	0	0	0	0	0	32	0	0	32	0.01
1048	Bacteria	Actinobacteriota	UBA4738	CADDZG01	WHSQ01	WHTI01	WHTI01 sp009377815(GB_GCA_009377815_1)	0	0	0	0	0	32	0	0	32	0.01
1049	Bacteria	Actinobacteriota	UBA4738	UBA4738	HRBIN12	AC-51	NA	0	0	0	0	0	32	0	0	32	0.01
1050	Bacteria	Actinobacteriota	UBA4738	CADDZG01	CADDZG01	CADDZG01	CADDZG01 sp902812355(RS_GCF_902812355_1)	0	0	0	0	0	32	0	0	32	0.01
1051	Bacteria	Gemmatimonadota	Gemmatimonadetes	Longimicrobiales	Longimicrobiaceae	Longimicrobium	Longimicrobium sp902805735(GB_GCA_902805735_1)	0	0	0	0	0	32	0	0	32	0.01
1052	Bacteria	Proteobacteria	Alphaproteobacteria	Rhizobiales	Rhizobiaceae	Aureimonas_A	Aureimonas_A sp001425485(RS_GCF_001425485_1)	0	0	0	0	0	0	32	0	32	0.01
1053	Bacteria	Actinobacteriota	Actinomycetia	Actinomycetales	Dermatophilaceae	Ornithinicoccus	Ornithinicoccus hortensis(RS_GCF_006716185_1)	0	0	0	0	0	0	0	32	32	0.01
1054	Bacteria	Actinobacteriota	Acidimicrobiia	Acidimicrobiales	Ilumatobacteraceae	NA	NA	0	0	0	0	0	0	0	32	32	0.01
1055	Bacteria	Acidobacteriota	Vicinamibacteria	Vicinamibacterales	UBA2999	Gp6-AA40	Gp6-AA40 sp013140775(GB_GCA_013140775_1)	0	0	0	0	0	0	0	32	32	0.01
1056	Bacteria	Actinobacteriota	Actinomycetia	NA	NA	NA	NA	0	0	0	0	0	0	0	32	32	0.01
1057	Bacteria	Proteobacteria	Alphaproteobacteria	Rhizobiales	NA	NA	NA	0	0	0	0	0	0	0	32	32	0.01
1058	Bacteria	Actinobacteriota	Actinomycetia	Actinomycetales	Micrococcaceae	Arthrobacter_F	NA	0	0	0	0	0	0	0	32	32	0.01
1059	Bacteria	Actinobacteriota	Actinomycetia	Mycobacteriales	Pseudonocardiaceae	Pseudonocardia	NA	0	0	0	0	0	0	0	32	32	0.01
1060	Bacteria	Actinobacteriota	Actinomycetia	Actinomycetales	Microbacteriaceae	Agromyces	Agromyces sp008365295(RS_GCF_008365295_1)	0	0	0	0	0	0	0	32	32	0.01
1061	Bacteria	Planctomycetota	UBA1135	UBA1135	GCA-002686595	DUCM01	DUCM01 sp012959785(GB_GCA_012959785_1)	0	0	0	0	0	0	0	32	32	0.01
1062	Bacteria	Desulfobacterota_B	Binatia	UBA9968	UBA9968	DP-1	DP-1 sp005879605(GB_GCA_005879605_1)	0	0	0	0	0	0	0	32	32	0.01
1063	Bacteria	Patescibacteria	Saccharimonadia	Saccharimonadales	UBA10212	NA	NA	0	0	0	0	0	0	0	32	32	0.01
1064	Bacteria	Firmicutes_A	Clostridia	Clostridiales	Clostridiaceae	Clostridium	NA	11	0	0	11	9	0	0	0	31	0.01
1065	Bacteria	Bacteroidota	Bacteroidia	Bacteroidales	Bacteroidaceae	Prevotella	NA	5	2	0	0	6	2	16	0	31	0.01
1066	Bacteria	Proteobacteria	Gammaproteobacteria	Pseudomonadales	Halomonadaceae	Salinicola	Salinicola salarius_A(RS_GCF_002179555_1)	0	0	31	0	0	0	0	0	31	0.01
1067	Bacteria	Actinobacteriota	Actinomycetia	Propionibacteriales	Nocardioidaceae	Nocardioides	Nocardioides sp011250565(RS_GCF_011250565_1)	0	0	31	0	0	0	0	0	31	0.01
1068	Bacteria	Proteobacteria	Gammaproteobacteria	Pseudomonadales	Pseudomonadaceae	Pseudomonas_B	NA	0	0	31	0	0	0	0	0	31	0.01
1069	Bacteria	Firmicutes	Bacilli	Mycoplasmatales	Metamycoplasmataceae	Mesomycoplasma	NA	0	0	3	0	11	0	13	4	31	0.01
1070	Bacteria	Proteobacteria	Gammaproteobacteria	Nitrococcales	AK92	S0819	S0819 sp009295635(RS_GCF_009295635_1)	0	0	0	31	0	0	0	0	31	0.01
1071	Bacteria	Proteobacteria	Alphaproteobacteria	Rhizobiales	Devosiaceae	Devosia	Devosia pacifica(GB_GCA_014652635_1)	0	0	0	31	0	0	0	0	31	0.01
1072	Bacteria	Proteobacteria	Gammaproteobacteria	Pseudomonadales	Cellvibrionaceae	Cellvibrio	NA	0	0	0	31	0	0	0	0	31	0.01
1073	Bacteria	Actinobacteriota	Acidimicrobiia	Acidimicrobiales	NA	NA	NA	0	0	0	31	0	0	0	0	31	0.01
1074	Bacteria	Myxococcota	Bradymonadia	Bradymonadales	Bradymonadaceae	Lujinxingia	Lujinxingia litoralis(RS_GCF_003260125_1)	0	0	0	31	0	0	0	0	31	0.01
1075	Bacteria	Actinobacteriota	Actinomycetia	Actinomycetales	Micrococcaceae	Yaniella	Yaniella halotolerans(RS_GCF_000420805_1)	0	0	0	0	31	0	0	0	31	0.01
1076	Bacteria	Actinobacteriota	Thermoleophilia	Solirubrobacterales	Solirubrobacteraceae	NA	NA	0	0	0	0	31	0	0	0	31	0.01
1077	Bacteria	Actinobacteriota	Actinomycetia	Actinomycetales	Cellulomonadaceae	Actinotalea	NA	0	0	0	0	31	0	0	0	31	0.01
1078	Bacteria	Proteobacteria	Alphaproteobacteria	Rhizobiales	Hyphomicrobiaceae	Ga0077555	NA	0	0	0	0	0	31	0	0	31	0.01
1079	Bacteria	Proteobacteria	Alphaproteobacteria	Rhizobiales	NA	NA	NA	0	0	0	0	0	31	0	0	31	0.01
1080	Bacteria	NA	NA	NA	NA	NA	NA	0	0	0	0	0	31	0	0	31	0.01
1081	Bacteria	Actinobacteriota	Acidimicrobiia	Acidimicrobiales	AC-14	AC-14	AC-14 sp005888325(GB_GCA_005888325_1)	0	0	0	0	0	31	0	0	31	0.01
1082	Bacteria	Chloroflexota	NA	NA	NA	NA	NA	0	0	0	0	0	31	0	0	31	0.01
1083	Bacteria	Proteobacteria	Gammaproteobacteria	Burkholderiales	Burkholderiaceae	Ramlibacter	Ramlibacter sp013087525(RS_GCF_013087525_1)	0	0	0	0	0	31	0	0	31	0.01
1084	Bacteria	Proteobacteria	Alphaproteobacteria	Rhizobiales	Devosiaceae	Devosia_A	Devosia_A insulae(RS_GCF_000970465_2)	0	0	0	0	0	31	0	0	31	0.01
1085	Bacteria	Actinobacteriota	Actinomycetia	Streptomycetales	Streptomycetaceae	Streptomyces	NA	0	0	0	0	0	31	0	0	31	0.01
1086	Bacteria	Proteobacteria	Alphaproteobacteria	Rhizobiales	Xanthobacteraceae	NA	NA	0	0	0	0	0	0	0	31	31	0.01
1087	Bacteria	Chloroflexota	Chloroflexia	Thermomicrobiales	UBA6265	CADCWI01	CADCWI01 sp902806355(GB_GCA_902806355_1)	0	0	0	0	0	0	0	31	31	0.01
1088	Bacteria	Actinobacteriota	Actinomycetia	Actinomycetales	Dermatophilaceae	Serinicoccus	Serinicoccus sp008919445(RS_GCF_008919445_1)	0	0	0	0	0	0	0	31	31	0.01
1089	Bacteria	Actinobacteriota	Thermoleophilia	Solirubrobacterales	70-9	SHVA01	SHVA01 sp009691195(GB_GCA_009691195_1)	0	0	0	0	0	0	0	31	31	0.01
1090	Bacteria	Actinobacteriota	Acidimicrobiia	Acidimicrobiales	SKKL01	SCSIO-58843	SCSIO-58843 sp009650215(RS_GCF_009650215_1)	0	0	0	0	0	0	0	31	31	0.01
1091	Bacteria	Actinobacteriota	Actinomycetia	Propionibacteriales	Nocardioidaceae	NA	NA	0	0	0	0	0	0	0	31	31	0.01
1092	Bacteria	Chloroflexota	Anaerolineae	SBR1031	A4b	NA	NA	0	0	0	0	0	0	0	31	31	0.01
1093	Bacteria	Proteobacteria	Alphaproteobacteria	Rhizobiales	Xanthobacteraceae	Z2-YC6860	Z2-YC6860 sp001579845(RS_GCF_001579845_1)	0	0	0	0	0	0	0	31	31	0.01
1094	Bacteria	Chloroflexota	Chloroflexia	Chloroflexales	Chloroflexaceae	JAAUTF01	JAAUTF01 sp012031775(GB_GCA_012031775_1)	0	0	0	0	0	0	0	31	31	0.01
1095	Bacteria	Proteobacteria	Alphaproteobacteria	Rhizobiales	Beijerinckiaceae	Methylobacterium	NA	21	0	9	0	0	0	0	0	30	0.01
1096	Bacteria	Firmicutes_A	Clostridia	TANB77	CAG-508	CAG-492	CAG-492 sp900557045(GB_GCA_900557045_1)	12	0	0	0	12	0	6	0	30	0.01
1097	Bacteria	Desulfobacterota	Desulfovibrionia	Desulfovibrionales	Desulfovibrionaceae	Desulfovibrio	NA	11	0	0	0	9	7	3	0	30	0.01
1098	Bacteria	Proteobacteria	Gammaproteobacteria	Thiotrichales	Thiotrichaceae	Leucothrix	Leucothrix pacifica(RS_GCF_003172875_1)	8	3	9	3	3	4	0	0	30	0.01
1099	Bacteria	Bacteroidota	Bacteroidia	Bacteroidales	Muribaculaceae	Muribaculum	Muribaculum sp002358615(RS_GCF_003671795_1)	7	0	0	0	6	9	0	8	30	0.01
1100	Bacteria	Proteobacteria	Gammaproteobacteria	Enterobacterales	Enterobacteriaceae	NA	NA	0	0	30	0	0	0	0	0	30	0.01
1101	Bacteria	Bacteroidota	Bacteroidia	Sphingobacteriales	Sphingobacteriaceae	Pedobacter	Pedobacter quisquiliarum(GB_GCA_014642175_1)	0	0	30	0	0	0	0	0	30	0.01
1102	Bacteria	Proteobacteria	Alphaproteobacteria	Rhodobacterales	Rhodobacteraceae	NA	NA	0	0	0	30	0	0	0	0	30	0.01
1103	Bacteria	Planctomycetota	Phycisphaerae	Phycisphaerales	SM1A02	NA	NA	0	0	0	30	0	0	0	0	30	0.01
1104	Bacteria	Bacteroidota	Rhodothermia	Rhodothermales	Rhodothermaceae	MEBICO9517	MEBICO9517 sp003285105(RS_GCF_003285105_1)	0	0	0	30	0	0	0	0	30	0.01
1105	Bacteria	Actinobacteriota	Acidimicrobiia	Acidimicrobiales	SKKL01	SCSIO-58843	SCSIO-58843 sp009650215(RS_GCF_009650215_1)	0	0	0	0	30	0	0	0	30	0.01
1106	Bacteria	Proteobacteria	Gammaproteobacteria	Burkholderiales	Burkholderiaceae	Cupriavidus	NA	0	0	0	0	30	0	0	0	30	0.01
1107	Bacteria	Proteobacteria	Gammaproteobacteria	Pseudomonadales	NA	NA	NA	0	0	0	0	30	0	0	0	30	0.01
1108	Bacteria	Proteobacteria	Alphaproteobacteria	Rhizobiales	Rhizobiaceae	Sinorhizobium	NA	0	0	0	0	0	30	0	0	30	0.01
1109	Bacteria	Actinobacteriota	UBA4738	AC-67	AC-67	AC-67	AC-67 sp005884515(GB_GCA_005884515_1)	0	0	0	0	0	30	0	0	30	0.01
1110	Bacteria	Proteobacteria	Alphaproteobacteria	NA	NA	NA	NA	0	0	0	0	0	30	0	0	30	0.01
1111	Bacteria	Actinobacteriota	Thermoleophilia	Solirubrobacterales	NA	NA	NA	0	0	0	0	0	30	0	0	30	0.01
1112	Bacteria	Actinobacteriota	Actinomycetia	Propionibacteriales	Nocardioidaceae	Nocardioides	NA	0	0	0	0	0	30	0	0	30	0.01
1113	Bacteria	Actinobacteriota	Actinomycetia	Mycobacteriales	Geodermatophilaceae	NA	NA	0	0	0	0	0	30	0	0	30	0.01
1114	Bacteria	Bacteroidota	Bacteroidia	Chitinophagales	Chitinophagaceae	NA	NA	0	0	0	0	0	30	0	0	30	0.01
1115	Bacteria	Actinobacteriota	Actinomycetia	Streptosporangiales	Streptosporangiaceae	Spirillospora	NA	0	0	0	0	0	30	0	0	30	0.01
1116	Bacteria	Chloroflexota	Chloroflexia	Chloroflexales	Roseiflexaceae	SDU3-3	SDU3-3 sp009268125(RS_GCF_009268125_1)	0	0	0	0	0	30	0	0	30	0.01
1117	Bacteria	Proteobacteria	Alphaproteobacteria	NA	NA	NA	NA	0	0	0	0	0	30	0	0	30	0.01
1118	Bacteria	Chloroflexota	Chloroflexia	Thermomicrobiales	UBA6265	CADCWI01	CADCWI01 sp902806355(GB_GCA_902806355_1)	0	0	0	0	0	30	0	0	30	0.01
1119	Bacteria	Actinobacteriota	UBA4738	UBA4738	HRBIN12	NA	NA	0	0	0	0	0	30	0	0	30	0.01
1120	Bacteria	NA	NA	NA	NA	NA	NA	0	0	0	0	0	30	0	0	30	0.01
1121	Bacteria	Chloroflexota	Ellin6529	QHBO01	QHBO01	QHBO01	QHBO01 sp003243965(GB_GCA_003243965_1)	0	0	0	0	0	30	0	0	30	0.01
1122	Bacteria	Proteobacteria	Alphaproteobacteria	Rhizobiales	Rhizobiaceae	Aureimonas_A	Aureimonas_A sp001425485(RS_GCF_001425485_1)	0	0	0	0	0	0	30	0	30	0.01
1123	Bacteria	NA	NA	NA	NA	NA	NA	0	0	0	0	0	0	0	30	30	0.01
1124	Bacteria	Chloroflexota	Dehalococcoidia	DSTF01	WHTK01	WHTK01	WHTK01 sp009377745(GB_GCA_009377745_1)	0	0	0	0	0	0	0	30	30	0.01
1125	Bacteria	Acidobacteriota	Vicinamibacteria	Vicinamibacterales	2-12-FULL-66-21	QHWT01	QHWT01 sp003222675(GB_GCA_003222675_1)	0	0	0	0	0	0	0	30	30	0.01
1126	Bacteria	Acidobacteriota	Vicinamibacteria	Vicinamibacterales	Vicinamibacteraceae	Luteitalea	Luteitalea pratensis(RS_GCF_001618865_1)	0	0	0	0	0	0	0	30	30	0.01
1127	Bacteria	Proteobacteria	Alphaproteobacteria	Sphingomonadales	Sphingomonadaceae	Sphingomonas	NA	0	0	0	0	0	0	0	30	30	0.01
1128	Bacteria	Bacteroidota	Bacteroidia	Cytophagales	Cyclobacteriaceae	Ohtaekwangia	Ohtaekwangia koreensis(RS_GCF_900167975_1)	0	0	0	0	0	0	0	30	30	0.01
1129	Bacteria	Actinobacteriota	Acidimicrobiia	Acidimicrobiales	NA	NA	NA	0	0	0	0	0	0	0	30	30	0.01
1130	Bacteria	NA	NA	NA	NA	NA	NA	0	0	0	0	0	0	0	30	30	0.01
1131	Bacteria	Acidobacteriota	Vicinamibacteria	Vicinamibacterales	2-12-FULL-66-21	JACDCA01	JACDCA01 sp013817065(GB_GCA_013817065_1)	0	0	0	0	0	0	0	30	30	0.01
1132	Bacteria	Actinobacteriota	Actinomycetia	Actinomycetales	NA	NA	NA	0	0	0	0	0	0	0	30	30	0.01
1133	Bacteria	Proteobacteria	Gammaproteobacteria	Woeseiales	Woeseiaceae	UBA1844	UBA1844 sp002338615(GB_GCA_002338615_1)	0	0	0	0	0	0	0	30	30	0.01
1134	Bacteria	Actinobacteriota	Actinomycetia	Actinomycetales	Microbacteriaceae	Curtobacterium	Curtobacterium pusillum_B(RS_GCF_007680845_1)	29	0	0	0	0	0	0	0	29	0.01
1135	Bacteria	Bacteroidota	Bacteroidia	Bacteroidales	Muribaculaceae	CAG-485	CAG-485 sp002362485(RS_GCF_003833075_1)	7	0	4	0	5	7	4	2	29	0.01
1136	Bacteria	Proteobacteria	Alphaproteobacteria	Rhodobacterales	Rhodobacteraceae	CYK-10	CYK-10 sp009925085(RS_GCF_009925085_1)	0	5	6	6	0	0	12	0	29	0.01
1137	Bacteria	Actinobacteriota	Actinomycetia	Mycobacteriales	Pseudonocardiaceae	NA	NA	0	0	29	0	0	0	0	0	29	0.01
1138	Bacteria	Firmicutes	Bacilli	Bacillales_A	Planococcaceae	Planococcus	NA	0	0	29	0	0	0	0	0	29	0.01
1139	Bacteria	Proteobacteria	Alphaproteobacteria	Rhodobacterales	Rhodobacteraceae	NA	NA	0	0	7	0	5	8	9	0	29	0.01
1140	Bacteria	Actinobacteriota	Actinomycetia	Mycobacteriales	NA	NA	NA	0	0	0	29	0	0	0	0	29	0.01
1141	Bacteria	Firmicutes	Bacilli	Bacillales_H	Marinococcaceae	Alteribacillus	Alteribacillus bidgolensis(RS_GCF_002886255_1)	0	0	0	29	0	0	0	0	29	0.01
1142	Bacteria	Actinobacteriota	Actinomycetia	Streptomycetales	Streptomycetaceae	Streptomyces	NA	0	0	0	29	0	0	0	0	29	0.01
1143	Bacteria	Proteobacteria	Gammaproteobacteria	Nitrococcales	AK92	S0819	S0819 sp009295635(RS_GCF_009295635_1)	0	0	0	29	0	0	0	0	29	0.01
1144	Bacteria	Actinobacteriota	Actinomycetia	Mycobacteriales	Pseudonocardiaceae	NA	NA	0	0	0	0	29	0	0	0	29	0.01
1145	Bacteria	Acidobacteriota	Vicinamibacteria	Vicinamibacterales	UBA2999	Gp6-AA40	Gp6-AA40 sp013140775(GB_GCA_013140775_1)	0	0	0	0	0	29	0	0	29	0.01
1146	Bacteria	Firmicutes	Bacilli	Aneurinibacillales	Aneurinibacillaceae	Aneurinibacillus	NA	0	0	0	0	0	29	0	0	29	0.01
1147	Bacteria	Actinobacteriota	Thermoleophilia	Solirubrobacterales	Solirubrobacteraceae	Conexibacter_A	NA	0	0	0	0	0	29	0	0	29	0.01
1148	Bacteria	Actinobacteriota	Acidimicrobiia	Acidimicrobiales	NA	NA	NA	0	0	0	0	0	29	0	0	29	0.01
1149	Bacteria	Actinobacteriota	Acidimicrobiia	Acidimicrobiales	AC-14	AC-14	AC-14 sp005888325(GB_GCA_005888325_1)	0	0	0	0	0	29	0	0	29	0.01
1150	Bacteria	Actinobacteriota	Acidimicrobiia	Acidimicrobiales	Bog-793	Fen-455	Fen-455 sp003140595(GB_GCA_003140595_1)	0	0	0	0	0	29	0	0	29	0.01
1151	Bacteria	Deinococcota	Deinococci	Deinococcales	Deinococcaceae	Deinococcus	Deinococcus deserti(RS_GCF_000020685_1)	0	0	0	0	0	29	0	0	29	0.01
1152	Bacteria	Acidobacteriota	NA	NA	NA	NA	NA	0	0	0	0	0	29	0	0	29	0.01
1153	Bacteria	Bacteroidota	Rhodothermia	Rhodothermales	Rhodothermaceae	MEBICO9517	MEBICO9517 sp003285105(RS_GCF_003285105_1)	0	0	0	0	0	29	0	0	29	0.01
1154	Bacteria	Actinobacteriota	Actinomycetia	Mycobacteriales	Geodermatophilaceae	Geodermatophilus	NA	0	0	0	0	0	29	0	0	29	0.01
1155	Bacteria	Actinobacteriota	UBA4738	UBA4738	HRBIN12	NA	NA	0	0	0	0	0	29	0	0	29	0.01
1156	Bacteria	Actinobacteriota	Thermoleophilia	Gaiellales	Gaiellaceae	Palsa-739	Palsa-739 sp003139545(GB_GCA_003139545_1)	0	0	0	0	0	29	0	0	29	0.01
1157	Bacteria	Actinobacteriota	UBA4738	UBA4738	HRBIN12	AC-69	AC-69 sp005885325(GB_GCA_005885325_1)	0	0	0	0	0	29	0	0	29	0.01
1158	Bacteria	Chloroflexota	Ellin6529	CSP1-4	CSP1-4	UBA5189	UBA5189 sp013822395(GB_GCA_013822395_1)	0	0	0	0	0	29	0	0	29	0.01
1159	Bacteria	Gemmatimonadota	Gemmatimonadetes	Gemmatimonadales	Gemmatimonadaceae	NA	NA	0	0	0	0	0	29	0	0	29	0.01
1160	Bacteria	Actinobacteriota	Acidimicrobiia	Acidimicrobiales	AC-14	AC-14	AC-14 sp005888325(GB_GCA_005888325_1)	0	0	0	0	0	10	0	19	29	0.01
1161	Bacteria	Actinobacteriota	Thermoleophilia	Solirubrobacterales	Solirubrobacteraceae	Solirubrobacter	Solirubrobacter sp000425945(RS_GCF_000425945_1)	0	0	0	0	0	0	0	29	29	0.01
1162	Bacteria	Chloroflexota	Chloroflexia	Chloroflexales	Herpetosiphonaceae	JKG1	JKG1 sp000526415(RS_GCF_000526415_1)	0	0	0	0	0	0	0	29	29	0.01
1163	Bacteria	Acidobacteriota	Blastocatellia	Pyrinomonadales	Pyrinomonadaceae	OLB17	NA	0	0	0	0	0	0	0	29	29	0.01
1164	Bacteria	Actinobacteriota	Actinomycetia	Actinomycetales	Beutenbergiaceae	Beutenbergia	Beutenbergia cavernae(RS_GCF_000023105_1)	0	0	0	0	0	0	0	29	29	0.01
1165	Bacteria	Bacteroidota	Bacteroidia	Cytophagales	Cyclobacteriaceae	NA	NA	0	0	0	0	0	0	0	29	29	0.01
1166	Bacteria	Actinobacteriota	Actinomycetia	Actinomycetales	Micrococcaceae	Arthrobacter_D	NA	0	0	0	0	0	0	0	29	29	0.01
1167	Bacteria	Actinobacteriota	Actinomycetia	Propionibacteriales	Nocardioidaceae	Nocardioides	NA	0	0	0	0	0	0	0	29	29	0.01
1168	Bacteria	Acidobacteriota	Thermoanaerobaculia	NA	NA	NA	NA	0	0	0	0	0	0	0	29	29	0.01
1169	Bacteria	Proteobacteria	Gammaproteobacteria	Xanthomonadales	Xanthomonadaceae	Luteimonas_B	Luteimonas_B sp003416885(RS_GCF_003416885_1)	0	0	0	0	0	0	0	29	29	0.01
1170	Bacteria	Actinobacteriota	Actinomycetia	Propionibacteriales	Nocardioidaceae	Aeromicrobium	NA	0	0	0	0	0	0	0	29	29	0.01
1171	Bacteria	Proteobacteria	Alphaproteobacteria	Rhizobiales	Hyphomicrobiaceae	Hyphomicrobium	NA	0	0	0	0	0	0	0	29	29	0.01
1172	Bacteria	Chloroflexota	Anaerolineae	SBR1031	A4b	OLB13	OLB13 sp001567485(GB_GCA_001567485_1)	0	0	0	0	0	0	0	29	29	0.01
1173	Bacteria	Actinobacteriota	Actinomycetia	Mycobacteriales	Micromonosporaceae	Micromonospora	NA	0	0	0	0	0	0	0	29	29	0.01
1174	Bacteria	Deferribacterota	Deferribacteres	Deferribacterales	Mucispirillaceae	Mucispirillum	Mucispirillum schaedleri(RS_GCF_000487995_1)	5	4	2	0	5	5	7	0	28	0.01
1175	Bacteria	Proteobacteria	Alphaproteobacteria	Rhodobacterales	Rhodobacteraceae	NA	NA	0	0	28	0	0	0	0	0	28	0.01
1176	Bacteria	Bacteroidota	Bacteroidia	Chitinophagales	Chitinophagaceae	Ilyomonas	Ilyomonas limi(RS_GCF_005233845_1)	0	0	28	0	0	0	0	0	28	0.01
1177	Bacteria	Firmicutes	Bacilli	Lactobacillales	Carnobacteriaceae	Alkalibacterium	Alkalibacterium sp002500855(RS_GCF_009935905_1)	0	0	0	28	0	0	0	0	28	0.01
1178	Bacteria	Firmicutes_A	Clostridia	Peptostreptococcales	NA	NA	NA	0	0	0	28	0	0	0	0	28	0.01
1179	Bacteria	Proteobacteria	Gammaproteobacteria	Pseudomonadales	Cellvibrionaceae	UBA5868	UBA5868 sp014336955(RS_GCF_014336955_1)	0	0	0	28	0	0	0	0	28	0.01
1180	Bacteria	Proteobacteria	Gammaproteobacteria	Burkholderiales	Burkholderiaceae	NA	NA	0	0	0	28	0	0	0	0	28	0.01
1181	Bacteria	Firmicutes	Bacilli	Bacillales_B	NA	NA	NA	0	0	0	28	0	0	0	0	28	0.01
1182	Bacteria	Firmicutes	Bacilli	Bacillales_B	DSM-18226	NA	NA	0	0	0	28	0	0	0	0	28	0.01
1183	Bacteria	NA	NA	NA	NA	NA	NA	0	0	0	0	28	0	0	0	28	0.01
1184	Bacteria	Chloroflexota	Chloroflexia	Thermomicrobiales	UBA6265	CADCWI01	CADCWI01 sp902806355(GB_GCA_902806355_1)	0	0	0	0	28	0	0	0	28	0.01
1185	Bacteria	Proteobacteria	Alphaproteobacteria	Rhizobiales	Beijerinckiaceae	Microvirga	NA	0	0	0	0	28	0	0	0	28	0.01
1186	Bacteria	Proteobacteria	Gammaproteobacteria	Pseudomonadales	NA	NA	NA	0	0	0	0	28	0	0	0	28	0.01
1187	Bacteria	Proteobacteria	Alphaproteobacteria	Azospirillales	Azospirillaceae	Indioceanicola	Indioceanicola profundi(RS_GCF_003568845_1)	0	0	0	0	0	28	0	0	28	0.01
1188	Bacteria	Chloroflexota	UBA6077	UBA6077	SHYK01	SHYK01	SHYK01 sp009692845(GB_GCA_009692845_1)	0	0	0	0	0	28	0	0	28	0.01
1189	Bacteria	Actinobacteriota	Acidimicrobiia	Acidimicrobiales	AC-14	AC-14	AC-14 sp005888325(GB_GCA_005888325_1)	0	0	0	0	0	28	0	0	28	0.01
1190	Bacteria	Proteobacteria	Alphaproteobacteria	NA	NA	NA	NA	0	0	0	0	0	28	0	0	28	0.01
1191	Bacteria	Proteobacteria	Alphaproteobacteria	NA	NA	NA	NA	0	0	0	0	0	28	0	0	28	0.01
1192	Bacteria	Chloroflexota	NA	NA	NA	NA	NA	0	0	0	0	0	28	0	0	28	0.01
1193	Bacteria	Gemmatimonadota	Gemmatimonadetes	Longimicrobiales	Longimicrobiaceae	Longimicrobium	Longimicrobium sp902805735(GB_GCA_902805735_1)	0	0	0	0	0	28	0	0	28	0.01
1194	Bacteria	Actinobacteriota	Thermoleophilia	Solirubrobacterales	Solirubrobacteraceae	Conexibacter_A	NA	0	0	0	0	0	28	0	0	28	0.01
1195	Bacteria	Deinococcota	Deinococci	Deinococcales	Deinococcaceae	Deinococcus_B	Deinococcus_B maricopensis(RS_GCF_000186385_1)	0	0	0	0	0	28	0	0	28	0.01
1196	Bacteria	Actinobacteriota	Thermoleophilia	Solirubrobacterales	Thermoleophilaceae	Thermoleophilum	Thermoleophilum sp002898855(GB_GCA_002898855_1)	0	0	0	0	0	28	0	0	28	0.01
1197	Bacteria	Acidobacteriota	Blastocatellia	UBA7656	UBA7656	QHVH01	QHVH01 sp003222245(GB_GCA_003222245_1)	0	0	0	0	0	28	0	0	28	0.01
1198	Bacteria	Acidobacteriota	Vicinamibacteria	Vicinamibacterales	2-12-FULL-66-21	JACDCA01	JACDCA01 sp013817065(GB_GCA_013817065_1)	0	0	0	0	0	28	0	0	28	0.01
1199	Bacteria	Actinobacteriota	Acidimicrobiia	Acidimicrobiales	NA	NA	NA	0	0	0	0	0	28	0	0	28	0.01
1200	Bacteria	Acidobacteriota	Vicinamibacteria	Vicinamibacterales	UBA2999	Gp6-AA40	Gp6-AA40 sp013140775(GB_GCA_013140775_1)	0	0	0	0	0	28	0	0	28	0.01
1201	Bacteria	Chloroflexota	Ellin6529	CSP1-4	CSP1-4	CAIXZV01	CAIXZV01 sp903930745(GB_GCA_903930745_1)	0	0	0	0	0	28	0	0	28	0.01
1202	Bacteria	Actinobacteriota	Thermoleophilia	Solirubrobacterales	Solirubrobacteraceae	Conexibacter_A	Conexibacter_A woesei_A(RS_GCF_000424625_1)	0	0	0	0	0	28	0	0	28	0.01
1203	Bacteria	Deinococcota	Deinococci	Deinococcales	Deinococcaceae	Deinococcus_A	Deinococcus_A pimensis(RS_GCF_000519345_1)	0	0	0	0	0	28	0	0	28	0.01
1204	Bacteria	Chloroflexota	Ellin6529	CSP1-4	CSP1-4	UBA5189	UBA5189 sp013822395(GB_GCA_013822395_1)	0	0	0	0	0	0	0	28	28	0.01
1205	Bacteria	Actinobacteriota	Acidimicrobiia	UBA5794	ZC4RG35	SZUA-217	SZUA-217 sp004356805(GB_GCA_004356805_1)	0	0	0	0	0	0	0	28	28	0.01
1206	Bacteria	Chloroflexota	Dehalococcoidia	UBA2979	UBA2979	W-Chloroflexi-9	W-Chloroflexi-9 sp002840675(GB_GCA_002840675_1)	0	0	0	0	0	0	0	28	28	0.01
1207	Bacteria	Proteobacteria	Alphaproteobacteria	Geminicoccales	Geminicoccaceae	Arboricoccus	Arboricoccus pini(RS_GCF_900187945_1)	0	0	0	0	0	0	0	28	28	0.01
1208	Bacteria	Proteobacteria	Alphaproteobacteria	Reyranellales	Reyranellaceae	Reyranella	Reyranella massiliensis(RS_GCF_000312425_1)	0	0	0	0	0	0	0	28	28	0.01
1209	Bacteria	Acidobacteriota	Vicinamibacteria	Vicinamibacterales	2-12-FULL-66-21	QHWT01	QHWT01 sp003222675(GB_GCA_003222675_1)	0	0	0	0	0	0	0	28	28	0.01
1210	Bacteria	NA	NA	NA	NA	NA	NA	0	0	0	0	0	0	0	28	28	0.01
1211	Bacteria	Actinobacteriota	Actinomycetia	Propionibacteriales	Nocardioidaceae	Aeromicrobium	NA	0	0	0	0	0	0	0	28	28	0.01
1212	Bacteria	Actinobacteriota	Acidimicrobiia	UBA5794	ZC4RG35	SZUA-217	SZUA-217 sp004356805(GB_GCA_004356805_1)	0	0	0	0	0	0	0	28	28	0.01
1213	Bacteria	Nitrospirota	Nitrospiria	Nitrospirales	Nitrospiraceae	Nitrospira_F	Nitrospira_F nitrosa(RS_GCF_001458735_1)	0	0	0	0	0	0	0	28	28	0.01
1214	Bacteria	Firmicutes	Bacilli	Lactobacillales	Aerococcaceae	Aerococcus	NA	10	0	0	0	7	0	10	0	27	0.01
1215	Bacteria	Bacteroidota	Bacteroidia	Chitinophagales	Saprospiraceae	NA	NA	7	0	0	0	6	8	6	0	27	0.01
1216	Bacteria	Firmicutes_A	Clostridia	Lachnospirales	Lachnospiraceae	Eubacterium_J	Eubacterium_J plexicaudatum(RS_GCF_000364225_1)	6	0	0	0	7	9	0	5	27	0.01
1217	Bacteria	Proteobacteria	Gammaproteobacteria	Xanthomonadales	Xanthomonadaceae	Lysobacter	NA	0	0	27	0	0	0	0	0	27	0.01
1218	Bacteria	Proteobacteria	Alphaproteobacteria	Rhizobiales	Rhizobiaceae	Sinorhizobium	NA	0	0	27	0	0	0	0	0	27	0.01
1219	Bacteria	Proteobacteria	Gammaproteobacteria	Burkholderiales	Burkholderiaceae	Pusillimonas	Pusillimonas noertemannii(RS_GCF_003096595_1)	0	0	0	27	0	0	0	0	27	0.01
1220	Bacteria	Firmicutes	Bacilli	Bacillales_D	Amphibacillaceae	Ornithinibacillus	Ornithinibacillus halophilus(RS_GCF_900129485_1)	0	0	0	27	0	0	0	0	27	0.01
1221	Bacteria	Proteobacteria	Gammaproteobacteria	Burkholderiales	Burkholderiaceae	NA	NA	0	0	0	27	0	0	0	0	27	0.01
1222	Bacteria	Proteobacteria	Alphaproteobacteria	Geminicoccales	Geminicoccaceae	Geminicoccus	Geminicoccus roseus(RS_GCF_000427665_1)	0	0	0	11	0	0	0	16	27	0.01
1223	Bacteria	Proteobacteria	Alphaproteobacteria	Rhizobiales	Pleomorphomonadaceae	Oharaeibacter	Oharaeibacter diazotrophicus(RS_GCF_004362745_1)	0	0	0	0	27	0	0	0	27	0.01
1224	Bacteria	Chloroflexota	Chloroflexia	Thermomicrobiales	UBA6265	CADCWI01	CADCWI01 sp902806355(GB_GCA_902806355_1)	0	0	0	0	0	27	0	0	27	0.01
1225	Bacteria	Proteobacteria	Alphaproteobacteria	NA	NA	NA	NA	0	0	0	0	0	27	0	0	27	0.01
1226	Bacteria	Acidobacteriota	Blastocatellia	UBA7656	UBA7656	QHVH01	QHVH01 sp003222245(GB_GCA_003222245_1)	0	0	0	0	0	27	0	0	27	0.01
1227	Bacteria	Chloroflexota	Anaerolineae	Caldilineales	Caldilineaceae	Caldilinea	NA	0	0	0	0	0	27	0	0	27	0.01
1228	Bacteria	Proteobacteria	Alphaproteobacteria	NA	NA	NA	NA	0	0	0	0	0	27	0	0	27	0.01
1229	Bacteria	Actinobacteriota	Thermoleophilia	Gaiellales	Gaiellaceae	Palsa-739	Palsa-739 sp003139545(GB_GCA_003139545_1)	0	0	0	0	0	27	0	0	27	0.01
1230	Bacteria	Actinobacteriota	Acidimicrobiia	Acidimicrobiales	AC-14	AC-14	AC-14 sp005888325(GB_GCA_005888325_1)	0	0	0	0	0	27	0	0	27	0.01
1231	Bacteria	Chloroflexota	Anaerolineae	NA	NA	NA	NA	0	0	0	0	0	0	0	27	27	0.01
1232	Bacteria	Chloroflexota	Chloroflexia	Thermomicrobiales	NA	NA	NA	0	0	0	0	0	0	0	27	27	0.01
1233	Bacteria	Acidobacteriota	Blastocatellia	Pyrinomonadales	Pyrinomonadaceae	OLB17	OLB17 sp902826795(GB_GCA_902826795_1)	0	0	0	0	0	0	0	27	27	0.01
1234	Bacteria	Actinobacteriota	Acidimicrobiia	UBA5794	ZC4RG35	SZUA-217	SZUA-217 sp004356805(GB_GCA_004356805_1)	0	0	0	0	0	0	0	27	27	0.01
1235	Bacteria	Proteobacteria	Alphaproteobacteria	Rhizobiales	Xanthobacteraceae	Pseudorhodoplanes	Pseudorhodoplanes sp008933495(GB_GCA_008933495_1)	0	0	0	0	0	0	0	27	27	0.01
1236	Bacteria	Chloroflexota	Ellin6529	QHBO01	QHBO01	QHBO01	QHBO01 sp003243965(GB_GCA_003243965_1)	0	0	0	0	0	0	0	27	27	0.01
1237	Bacteria	Acidobacteriota	Vicinamibacteria	Vicinamibacterales	SCN-69-37	SCN-69-37	SCN-69-37 sp001724025(GB_GCA_001724025_1)	0	0	0	0	0	0	0	27	27	0.01
1238	Bacteria	Actinobacteriota	Actinomycetia	Actinomycetales	Cellulomonadaceae	NA	NA	0	0	0	0	0	0	0	27	27	0.01
1239	Bacteria	Chloroflexota	Dehalococcoidia	UBA2991	UBA2991	Tepidiforma	Tepidiforma bonchosmolovskayae(RS_GCF_008838325_1)	0	0	0	0	0	0	0	27	27	0.01
1240	Bacteria	Chloroflexota	Dehalococcoidia	DSTF01	WHTK01	WHTK01	WHTK01 sp009377745(GB_GCA_009377745_1)	0	0	0	0	0	0	0	27	27	0.01
1241	Bacteria	Proteobacteria	Alphaproteobacteria	Acetobacterales	Acetobacteraceae	Roseomonas	Roseomonas sp000245075(RS_GCF_000245075_1)	14	0	0	0	0	12	0	0	26	0.01
1242	Bacteria	Actinobacteriota	Actinomycetia	Mycobacteriales	Pseudonocardiaceae	Actinophytocola	Actinophytocola xinjiangensis(RS_GCF_001921215_1)	0	0	26	0	0	0	0	0	26	0.01
1243	Bacteria	Bacteroidota	Bacteroidia	Cytophagales	Hymenobacteraceae	Adhaeribacter	Adhaeribacter swui(RS_GCF_014217805_1)	0	0	26	0	0	0	0	0	26	0.01
1244	Bacteria	Firmicutes	Bacilli	Bacillales_B	DSM-18226	NA	NA	0	0	0	26	0	0	0	0	26	0.01
1245	Bacteria	Proteobacteria	Gammaproteobacteria	Pseudomonadales	Pseudomonadaceae	Pseudomonas_D	Pseudomonas_D formosensis(RS_GCF_900115905_1)	0	0	0	26	0	0	0	0	26	0.01
1246	Bacteria	Proteobacteria	Gammaproteobacteria	Burkholderiales	Burkholderiaceae	NA	NA	0	0	0	26	0	0	0	0	26	0.01
1247	Bacteria	Firmicutes_A	Clostridia	Peptostreptococcales	Peptostreptococcaceae	Terrisporobacter	Terrisporobacter sp902363255(RS_GCF_902363255_1)	0	0	0	14	0	0	12	0	26	0.01
1248	Bacteria	Firmicutes_A	Clostridia	Oscillospirales	Oscillospiraceae	CAG-110	CAG-110 sp900752285(GB_GCA_900752285_1)	0	0	0	0	20	0	6	0	26	0.01
1249	Bacteria	Actinobacteriota	Rubrobacteria	Rubrobacterales	Rubrobacteraceae	SIRX01	SIRX01 sp004563715(GB_GCA_004563715_1)	0	0	0	0	0	26	0	0	26	0.01
1250	Bacteria	Chloroflexota	Chloroflexia	Chloroflexales	Herpetosiphonaceae	JKG1	JKG1 sp000526415(RS_GCF_000526415_1)	0	0	0	0	0	26	0	0	26	0.01
1251	Bacteria	NA	NA	NA	NA	NA	NA	0	0	0	0	0	26	0	0	26	0.01
1252	Bacteria	Firmicutes	Bacilli	Bacillales	Bacillaceae_H	NA	NA	0	0	0	0	0	26	0	0	26	0.01
1253	Bacteria	Actinobacteriota	Thermoleophilia	Gaiellales	Gaiellaceae	Palsa-739	Palsa-739 sp003139545(GB_GCA_003139545_1)	0	0	0	0	0	26	0	0	26	0.01
1254	Bacteria	Acidobacteriota	Vicinamibacteria	Vicinamibacterales	2-12-FULL-66-21	QHWT01	QHWT01 sp003222675(GB_GCA_003222675_1)	0	0	0	0	0	26	0	0	26	0.01
1255	Bacteria	NA	NA	NA	NA	NA	NA	0	0	0	0	0	26	0	0	26	0.01
1256	Bacteria	Chloroflexota	Anaerolineae	Anaerolineales	NA	NA	NA	0	0	0	0	0	26	0	0	26	0.01
1257	Bacteria	Chloroflexota	Chloroflexia	Chloroflexales	Roseiflexaceae	SDU3-3	SDU3-3 sp009268125(RS_GCF_009268125_1)	0	0	0	0	0	26	0	0	26	0.01
1258	Bacteria	Gemmatimonadota	Gemmatimonadetes	NA	NA	NA	NA	0	0	0	0	0	26	0	0	26	0.01
1259	Bacteria	Actinobacteriota	Thermoleophilia	Solirubrobacterales	70-9	SHVA01	SHVA01 sp009691195(GB_GCA_009691195_1)	0	0	0	0	0	26	0	0	26	0.01
1260	Bacteria	Gemmatimonadota	Gemmatimonadetes	Gemmatimonadales	Gemmatimonadaceae	NA	NA	0	0	0	0	0	26	0	0	26	0.01
1261	Bacteria	Chloroflexota	Chloroflexia	Thermomicrobiales	UBA6265	CADCWI01	CADCWI01 sp902806355(GB_GCA_902806355_1)	0	0	0	0	0	0	0	26	26	0.01
1262	Bacteria	Firmicutes	Bacilli	Bacillales_D	Amphibacillaceae	NA	NA	0	0	0	0	0	0	0	26	26	0.01
1263	Bacteria	Chloroflexota	Chloroflexia	Thermomicrobiales	UBA6265	CADCWI01	CADCWI01 sp902806355(GB_GCA_902806355_1)	0	0	0	0	0	0	0	26	26	0.01
1264	Bacteria	Proteobacteria	Alphaproteobacteria	Sphingomonadales	Sphingomonadaceae	Sphingomicrobium	NA	0	0	0	0	0	0	0	26	26	0.01
1265	Bacteria	Actinobacteriota	Actinomycetia	Propionibacteriales	Propionibacteriaceae	Microlunatus	Microlunatus phosphovorus(RS_GCF_000270245_1)	0	0	0	0	0	0	0	26	26	0.01
1266	Bacteria	Chloroflexota	Ellin6529	CSP1-4	CSP1-4	CAIXZV01	CAIXZV01 sp903930745(GB_GCA_903930745_1)	0	0	0	0	0	0	0	26	26	0.01
1267	Bacteria	Chloroflexota	Anaerolineae	SBR1031	A4b	NA	NA	0	0	0	0	0	0	0	26	26	0.01
1268	Bacteria	Actinobacteriota	Acidimicrobiia	Acidimicrobiales	Ilumatobacteraceae	NA	NA	0	0	0	0	0	0	0	26	26	0.01
1269	Bacteria	Acidobacteriota	Thermoanaerobaculia	Thermoanaerobaculales	NA	NA	NA	0	0	0	0	0	0	0	26	26	0.01
1270	Bacteria	Proteobacteria	Alphaproteobacteria	Rhodobacterales	Rhodobacteraceae	NA	NA	0	0	0	0	0	0	0	26	26	0.01
1271	Bacteria	Actinobacteriota	Acidimicrobiia	UBA5794	ZC4RG35	SZUA-217	SZUA-217 sp004356805(GB_GCA_004356805_1)	0	0	0	0	0	0	0	26	26	0.01
1272	Bacteria	Planctomycetota	Brocadiae	Brocadiales	Brocadiaceae	Brocadia	Brocadia sinica(RS_GCF_000949635_1)	0	8	0	6	2	5	4	0	25	0.01
1273	Bacteria	Patescibacteria	Saccharimonadia	Saccharimonadales	Saccharimonadaceae	NA	NA	0	0	25	0	0	0	0	0	25	0.01
1274	Bacteria	Actinobacteriota	Actinomycetia	Streptomycetales	Streptomycetaceae	Streptomyces	NA	0	0	25	0	0	0	0	0	25	0.01
1275	Bacteria	Proteobacteria	Alphaproteobacteria	Rhodobacterales	Rhodobacteraceae	Rhodovulum	Rhodovulum kholense(RS_GCF_003053725_1)	0	0	0	25	0	0	0	0	25	0.01
1276	Bacteria	Firmicutes	Bacilli	Bacillales	NA	NA	NA	0	0	0	25	0	0	0	0	25	0.01
1277	Bacteria	Proteobacteria	Gammaproteobacteria	Pseudomonadales	Porticoccaceae	NA	NA	0	0	0	25	0	0	0	0	25	0.01
1278	Bacteria	Proteobacteria	Alphaproteobacteria	Rhizobiales	Devosiaceae	Pelagibacterium	Pelagibacterium sp003345525(RS_GCF_003345525_1)	0	0	0	25	0	0	0	0	25	0.01
1279	Bacteria	Patescibacteria	Saccharimonadia	Saccharimonadales	Saccharimonadaceae	NA	NA	0	0	0	25	0	0	0	0	25	0.01
1280	Bacteria	Proteobacteria	Alphaproteobacteria	Rhizobiales	Rhizobiaceae	Aureimonas_A	Aureimonas_A sp001425485(RS_GCF_001425485_1)	0	0	0	0	25	0	0	0	25	0.01
1281	Bacteria	Actinobacteriota	Actinomycetia	Mycobacteriales	Pseudonocardiaceae	Actinomycetospora	NA	0	0	0	0	25	0	0	0	25	0.01
1282	Bacteria	Proteobacteria	Alphaproteobacteria	Azospirillales	Azospirillaceae	Azospirillum	NA	0	0	0	0	25	0	0	0	25	0.01
1283	Bacteria	Bacteroidota	Bacteroidia	Cytophagales	Hymenobacteraceae	Adhaeribacter	Adhaeribacter sp008629685(RS_GCF_008629685_1)	0	0	0	0	25	0	0	0	25	0.01
1284	Bacteria	Proteobacteria	Alphaproteobacteria	Rhodobacterales	Rhodobacteraceae	Rubellimicrobium	Rubellimicrobium rubrum(RS_GCF_006152115_1)	0	0	0	0	0	25	0	0	25	0.01
1285	Bacteria	Chloroflexota	Chloroflexia	Thermomicrobiales	UBA6265	CADCWI01	CADCWI01 sp902806355(GB_GCA_902806355_1)	0	0	0	0	0	25	0	0	25	0.01
1286	Bacteria	Planctomycetota	Planctomycetes	Gemmatales	Gemmataceae	NA	NA	0	0	0	0	0	25	0	0	25	0.01
1287	Bacteria	Acidobacteriota	Vicinamibacteria	Vicinamibacterales	NA	NA	NA	0	0	0	0	0	25	0	0	25	0.01
1288	Bacteria	Chloroflexota	Anaerolineae	Caldilineales	Caldilineaceae	Caldilinea	Caldilinea aerophila(RS_GCF_000281175_1)	0	0	0	0	0	25	0	0	25	0.01
1289	Bacteria	Actinobacteriota	Actinomycetia	Propionibacteriales	Kribbellaceae	Kribbella	NA	0	0	0	0	0	25	0	0	25	0.01
1290	Bacteria	Chloroflexota	Chloroflexia	Thermomicrobiales	UBA6265	CADCWI01	CADCWI01 sp902806355(GB_GCA_902806355_1)	0	0	0	0	0	25	0	0	25	0.01
1291	Bacteria	Actinobacteriota	Actinomycetia	Propionibacteriales	Nocardioidaceae	WHTJ01	WHTJ01 sp009377795(GB_GCA_009377795_1)	0	0	0	0	0	25	0	0	25	0.01
1292	Bacteria	Actinobacteriota	Acidimicrobiia	Acidimicrobiales	AC-14	AC-14	AC-14 sp005888325(GB_GCA_005888325_1)	0	0	0	0	0	25	0	0	25	0.01
1293	Bacteria	Proteobacteria	Alphaproteobacteria	Rhizobiales	Xanthobacteraceae	VAZQ01	VAZQ01 sp005883115(GB_GCA_005883115_1)	0	0	0	0	0	25	0	0	25	0.01
1294	Bacteria	Proteobacteria	Gammaproteobacteria	NA	NA	NA	NA	0	0	0	0	0	10	0	15	25	0.01
1295	Bacteria	Gemmatimonadota	Gemmatimonadetes	Gemmatimonadales	Gemmatimonadaceae	Gemmatimonas	NA	0	0	0	0	0	0	0	25	25	0.01
1296	Bacteria	Actinobacteriota	Actinomycetia	Propionibacteriales	Nocardioidaceae	Nocardioides	Nocardioides exalbidus(RS_GCF_900105585_1)	0	0	0	0	0	0	0	25	25	0.01
1297	Bacteria	Chloroflexota	Chloroflexia	Chloroflexales	Chloroflexaceae	JAAUTF01	JAAUTF01 sp012031775(GB_GCA_012031775_1)	0	0	0	0	0	0	0	25	25	0.01
1298	Bacteria	Chloroflexota	Chloroflexia	Thermomicrobiales	UBA6265	CADCWI01	CADCWI01 sp902806355(GB_GCA_902806355_1)	0	0	0	0	0	0	0	25	25	0.01
1299	Bacteria	Proteobacteria	Alphaproteobacteria	Geminicoccales	Geminicoccaceae	Arboricoccus	Arboricoccus pini(RS_GCF_900187945_1)	0	0	0	0	0	0	0	25	25	0.01
1300	Bacteria	Acidobacteriota	Vicinamibacteria	Vicinamibacterales	2-12-FULL-66-21	JACDCA01	JACDCA01 sp013817065(GB_GCA_013817065_1)	0	0	0	0	0	0	0	25	25	0.01
1301	Bacteria	Chloroflexota	Chloroflexia	Thermomicrobiales	NA	NA	NA	0	0	0	0	0	0	0	25	25	0.01
1302	Bacteria	Chloroflexota	Chloroflexia	Chloroflexales	Roseiflexaceae	SDU3-3	SDU3-3 sp009268125(RS_GCF_009268125_1)	0	0	0	0	0	0	0	25	25	0.01
1303	Bacteria	Gemmatimonadota	Gemmatimonadetes	Gemmatimonadales	GWC2-71-9	JABFSM01	JABFSM01 sp013140635(GB_GCA_013140635_1)	0	0	0	0	0	0	0	25	25	0.01
1304	Bacteria	Acidobacteriota	Blastocatellia	Pyrinomonadales	Pyrinomonadaceae	JACDCK01	JACDCK01 sp013817595(GB_GCA_013817595_1)	0	0	0	0	0	0	0	25	25	0.01
1305	Bacteria	Actinobacteriota	Actinomycetia	Mycobacteriales	Micromonosporaceae	Micromonospora	NA	0	0	0	0	0	0	0	25	25	0.01
1306	Bacteria	Chloroflexota	Chloroflexia	Chloroflexales	Chloroflexaceae	JAAUTF01	JAAUTF01 sp012031775(GB_GCA_012031775_1)	0	0	0	0	0	0	0	25	25	0.01
1307	Bacteria	Acidobacteriota	Blastocatellia	Pyrinomonadales	Pyrinomonadaceae	JACDCK01	JACDCK01 sp013817595(GB_GCA_013817595_1)	0	0	0	0	0	0	0	25	25	0.01
1308	Bacteria	Myxococcota	UBA9160	UBA9160	SMWR01	SMWR01	SMWR01 sp004356735(GB_GCA_004356735_1)	0	0	0	0	0	0	0	25	25	0.01
1309	Bacteria	Actinobacteriota	Thermoleophilia	Gaiellales	Gaiellaceae	Palsa-739	Palsa-739 sp003139545(GB_GCA_003139545_1)	0	0	0	0	0	0	0	25	25	0.01
1310	Bacteria	Proteobacteria	Alphaproteobacteria	Rhodobacterales	Rhodobacteraceae	NA	NA	0	0	0	0	0	0	0	25	25	0.01
1311	Bacteria	Eisenbacteria	RBG-16-71-46	RBG-16-71-46	RBG-16-71-46	JABFRW01	JABFRW01 sp013140805(GB_GCA_013140805_1)	0	0	0	0	0	0	0	25	25	0.01
1312	Bacteria	Nitrospirota	Nitrospiria	Nitrospirales	Nitrospiraceae	Nitrospira_F	NA	0	0	0	0	0	0	0	25	25	0.01
1313	Bacteria	Proteobacteria	Gammaproteobacteria	Steroidobacterales	Steroidobacteraceae	UBA964	UBA964 sp010031985(GB_GCA_010031985_1)	0	0	0	0	0	0	0	25	25	0.01
1314	Bacteria	Chloroflexota	Chloroflexia	Thermomicrobiales	UBA6265	CADCWI01	CADCWI01 sp902806355(GB_GCA_902806355_1)	0	0	0	0	0	0	0	25	25	0.01
1315	Bacteria	Actinobacteriota	Actinomycetia	Actinomycetales	Quadrisphaeraceae	Quadrisphaera	NA	24	0	0	0	0	0	0	0	24	0.01
1316	Bacteria	Proteobacteria	Alphaproteobacteria	Rhizobiales	Rhizobiaceae	Aureimonas_A	Aureimonas_A sp001425485(RS_GCF_001425485_1)	24	0	0	0	0	0	0	0	24	0.01
1317	Bacteria	Firmicutes_A	Clostridia	Lachnospirales	Lachnospiraceae	Schaedlerella	Schaedlerella arabinosiphila(RS_GCF_003885045_1)	14	0	0	0	10	0	0	0	24	0.01
1318	Bacteria	Proteobacteria	Gammaproteobacteria	Pseudomonadales	Moraxellaceae	Acinetobacter	NA	4	0	5	9	0	0	6	0	24	0.01
1319	Bacteria	Proteobacteria	Gammaproteobacteria	Burkholderiales	Burkholderiaceae	NA	NA	0	6	7	0	3	0	4	4	24	0.01
1320	Bacteria	Actinobacteriota	Actinomycetia	Actinomycetales	Microbacteriaceae	NA	NA	0	0	24	0	0	0	0	0	24	0.01
1321	Bacteria	Actinobacteriota	Actinomycetia	Actinomycetales	NA	NA	NA	0	0	24	0	0	0	0	0	24	0.01
1322	Bacteria	Proteobacteria	Gammaproteobacteria	Pseudomonadales	Pseudomonadaceae	Pseudomonas_E	NA	0	0	24	0	0	0	0	0	24	0.01
1323	Bacteria	Proteobacteria	Gammaproteobacteria	Pseudomonadales	Cellvibrionaceae	Cellvibrio	Cellvibrio japonicus(RS_GCF_000019225_1)	0	0	0	24	0	0	0	0	24	0.01
1324	Bacteria	Actinobacteriota	Actinomycetia	Mycobacteriales	Mycobacteriaceae	Corynebacterium	Corynebacterium maris(RS_GCF_000442645_1)	0	0	0	24	0	0	0	0	24	0.01
1325	Bacteria	Firmicutes_A	Clostridia	Peptostreptococcales	Peptostreptococcaceae	NA	NA	0	0	0	24	0	0	0	0	24	0.01
1326	Bacteria	Actinobacteriota	Actinomycetia	Nitriliruptorales	Nitriliruptoraceae	Nitriliruptor	Nitriliruptor alkaliphilus(RS_GCF_000969705_1)	0	0	0	24	0	0	0	0	24	0.01
1327	Bacteria	Gemmatimonadota	Gemmatimonadetes	Longimicrobiales	Longimicrobiaceae	Longimicrobium	Longimicrobium sp902805735(GB_GCA_902805735_1)	0	0	0	24	0	0	0	0	24	0.01
1328	Bacteria	Bacteroidota	Bacteroidia	Bacteroidales	Prolixibacteraceae	WC007	WC007 sp009762775(RS_GCF_009762775_1)	0	0	0	24	0	0	0	0	24	0.01
1329	Bacteria	Firmicutes	Bacilli	Bacillales_B	DSM-18226	Robertmurraya	Robertmurraya dakarensis(RS_GCF_900156875_1)	0	0	0	24	0	0	0	0	24	0.01
1330	Bacteria	Firmicutes	Bacilli	Bacillales_D	Amphibacillaceae	Ornithinibacillus	Ornithinibacillus sp014287465(RS_GCF_014287465_1)	0	0	0	24	0	0	0	0	24	0.01
1331	Bacteria	Proteobacteria	Alphaproteobacteria	ATCC43930	Stellaceae	NA	NA	0	0	0	24	0	0	0	0	24	0.01
1332	Bacteria	Proteobacteria	Gammaproteobacteria	Burkholderiales	Burkholderiaceae	Ideonella	Ideonella dechloratans(RS_GCF_008801845_1)	0	0	0	7	0	0	17	0	24	0.01
1333	Bacteria	Actinobacteriota	Actinomycetia	Propionibacteriales	Nocardioidaceae	Nocardioides	Nocardioides sp000519005(RS_GCF_000519005_1)	0	0	0	0	24	0	0	0	24	0.01
1334	Bacteria	Patescibacteria	Saccharimonadia	Saccharimonadales	UBA4665	BOG-1338	BOG-1338 sp003164595(GB_GCA_003164595_1)	0	0	0	0	24	0	0	0	24	0.01
1335	Bacteria	Proteobacteria	Gammaproteobacteria	Burkholderiales	Burkholderiaceae	Massilia	Massilia sp000740675(RS_GCF_000740675_1)	0	0	0	0	0	24	0	0	24	0.01
1336	Bacteria	Actinobacteriota	Actinomycetia	Actinomycetales	Micrococcaceae	Citricoccus	Citricoccus sp000224415(RS_GCF_000224415_1)	0	0	0	0	0	24	0	0	24	0.01
1337	Bacteria	NA	NA	NA	NA	NA	NA	0	0	0	0	0	24	0	0	24	0.01
1338	Bacteria	NA	NA	NA	NA	NA	NA	0	0	0	0	0	24	0	0	24	0.01
1339	Bacteria	Gemmatimonadota	Gemmatimonadetes	Longimicrobiales	Longimicrobiaceae	Longimicrobium	Longimicrobium sp902805735(GB_GCA_902805735_1)	0	0	0	0	0	24	0	0	24	0.01
1340	Bacteria	Actinobacteriota	Acidimicrobiia	Acidimicrobiales	NA	NA	NA	0	0	0	0	0	24	0	0	24	0.01
1341	Bacteria	Bacteroidota	Bacteroidia	Chitinophagales	Chitinophagaceae	Flavisolibacter	NA	0	0	0	0	0	24	0	0	24	0.01
1342	Bacteria	Deinococcota	Deinococci	Deinococcales	Deinococcaceae	Deinococcus	NA	0	0	0	0	0	24	0	0	24	0.01
1343	Bacteria	Myxococcota	UBA796	UBA796	GCA-2862545	REDI01	REDI01 sp007693595(GB_GCA_007693595_1)	0	0	0	0	0	24	0	0	24	0.01
1344	Bacteria	Actinobacteriota	Actinomycetia	Mycobacteriales	Geodermatophilaceae	Geodermatophilus	NA	0	0	0	0	0	24	0	0	24	0.01
1345	Bacteria	Proteobacteria	Alphaproteobacteria	Rhodobacterales	Rhodobacteraceae	Paracoccus	NA	0	0	0	0	0	24	0	0	24	0.01
1346	Bacteria	Bacteroidota	Bacteroidia	Cytophagales	Hymenobacteraceae	Adhaeribacter	Adhaeribacter swui(RS_GCF_014217805_1)	0	0	0	0	0	24	0	0	24	0.01
1347	Bacteria	Deinococcota	Deinococci	Deinococcales	Deinococcaceae	Deinococcus	Deinococcus radiotolerans(GB_GCA_014647435_1)	0	0	0	0	0	24	0	0	24	0.01
1348	Bacteria	NA	NA	NA	NA	NA	NA	0	0	0	0	0	24	0	0	24	0.01
1349	Bacteria	Actinobacteriota	Actinomycetia	Mycobacteriales	Mycobacteriaceae	Mycobacterium	NA	0	0	0	0	0	0	0	24	24	0.01
1350	Bacteria	Acidobacteriota	Vicinamibacteria	Vicinamibacterales	UBA2999	Gp6-AA40	Gp6-AA40 sp013140775(GB_GCA_013140775_1)	0	0	0	0	0	0	0	24	24	0.01
1351	Bacteria	NA	NA	NA	NA	NA	NA	0	0	0	0	0	0	0	24	24	0.01
1352	Bacteria	Chloroflexota	NA	NA	NA	NA	NA	0	0	0	0	0	0	0	24	24	0.01
1353	Bacteria	Proteobacteria	Gammaproteobacteria	Burkholderiales	NA	NA	NA	0	0	0	0	0	0	0	24	24	0.01
1354	Bacteria	Firmicutes	Bacilli	Bacillales_B	DSM-1321	Peribacillus	Peribacillus asahii(RS_GCF_003570725_1)	0	0	0	0	0	0	0	24	24	0.01
1355	Bacteria	Actinobacteriota	Acidimicrobiia	Acidimicrobiales	SKKL01	SCSIO-58843	SCSIO-58843 sp009650215(RS_GCF_009650215_1)	0	0	0	0	0	0	0	24	24	0.01
1356	Bacteria	Desulfobacterota_B	Binatia	UBA9968	UBA9968	DP-1	DP-1 sp005879605(GB_GCA_005879605_1)	0	0	0	0	0	0	0	24	24	0.01
1357	Bacteria	Chloroflexota	Anaerolineae	Anaerolineales	UBA6663	SpSt-583	SpSt-583 sp011367385(GB_GCA_011367385_1)	0	0	0	0	0	0	0	24	24	0.01
1358	Bacteria	Gemmatimonadota	Gemmatimonadetes	Gemmatimonadales	GWC2-71-9	JABFSM01	JABFSM01 sp013140635(GB_GCA_013140635_1)	0	0	0	0	0	0	0	24	24	0.01
1359	Bacteria	NA	NA	NA	NA	NA	NA	0	0	0	0	0	0	0	24	24	0.01
1360	Bacteria	Proteobacteria	Gammaproteobacteria	Competibacterales	Competibacteraceae	NA	NA	0	0	0	0	0	0	0	24	24	0.01
1361	Bacteria	Chloroflexota	Dehalococcoidia	SM23-28-2	NA	NA	NA	0	0	0	0	0	0	0	24	24	0.01
1362	Bacteria	Chloroflexota	Chloroflexia	Thermomicrobiales	UBA6265	CADCWI01	CADCWI01 sp902806355(GB_GCA_902806355_1)	0	0	0	0	0	0	0	24	24	0.01
1363	Bacteria	NA	NA	NA	NA	NA	NA	0	0	0	0	0	0	0	24	24	0.01
1364	Bacteria	Proteobacteria	Alphaproteobacteria	Rhizobiales	Xanthobacteraceae	Z2-YC6860	Z2-YC6860 sp001579845(RS_GCF_001579845_1)	0	0	0	0	0	0	0	24	24	0.01
1365	Bacteria	Actinobacteriota	Acidimicrobiia	Acidimicrobiales	AC-14	AC-14	AC-14 sp005888325(GB_GCA_005888325_1)	0	0	0	0	0	0	0	24	24	0.01
1366	Bacteria	Chloroflexota	Anaerolineae	NA	NA	NA	NA	0	0	0	0	0	0	0	24	24	0.01
1367	Bacteria	Chloroflexota	Ellin6529	CSP1-4	CSP1-4	GWC2-73-18	GWC2-73-18 sp001794945(GB_GCA_001794945_1)	0	0	0	0	0	0	0	24	24	0.01
1368	Bacteria	Actinobacteriota	Actinomycetia	Propionibacteriales	Propionibacteriaceae	Microlunatus	Microlunatus phosphovorus(RS_GCF_000270245_1)	0	0	0	0	0	0	0	24	24	0.01
1369	Bacteria	Acidobacteriota	Vicinamibacteria	Vicinamibacterales	2-12-FULL-66-21	JACDCA01	JACDCA01 sp013817065(GB_GCA_013817065_1)	0	0	0	0	0	0	0	24	24	0.01
1370	Bacteria	Firmicutes_A	Clostridia	Oscillospirales	Oscillospiraceae	Oscillibacter	Oscillibacter valericigenes(RS_GCF_000283575_1)	11	0	0	0	7	5	0	0	23	0.01
1371	Bacteria	Firmicutes_A	Clostridia	Lachnospirales	Lachnospiraceae	NA	NA	8	0	0	0	8	0	0	7	23	0.01
1372	Bacteria	Bacteroidota	Bacteroidia	Bacteroidales	Muribaculaceae	Muribaculum	Muribaculum sp002358615(RS_GCF_003671795_1)	5	0	0	0	8	5	0	5	23	0.01
1373	Bacteria	Actinobacteriota	Actinomycetia	Propionibacteriales	Nocardioidaceae	NA	NA	0	0	23	0	0	0	0	0	23	0.01
1374	Bacteria	Actinobacteriota	Actinomycetia	Mycobacteriales	Pseudonocardiaceae	Amycolatopsis	NA	0	0	23	0	0	0	0	0	23	0.01
1375	Bacteria	Actinobacteriota	Actinomycetia	Actinomycetales	Micrococcaceae	NA	NA	0	0	23	0	0	0	0	0	23	0.01
1376	Bacteria	Proteobacteria	Gammaproteobacteria	Pseudomonadales	NA	NA	NA	0	0	0	23	0	0	0	0	23	0.01
1377	Bacteria	Chloroflexota	Chloroflexia	Thermomicrobiales	NA	NA	NA	0	0	0	23	0	0	0	0	23	0.01
1378	Bacteria	Firmicutes	Bacilli	Bacillales_D	Amphibacillaceae	Oceanobacillus	NA	0	0	0	23	0	0	0	0	23	0.01
1379	Bacteria	Firmicutes	Bacilli	Bacillales_D	Amphibacillaceae	NA	NA	0	0	0	23	0	0	0	0	23	0.01
1380	Bacteria	Firmicutes	Bacilli	NA	NA	NA	NA	0	0	0	23	0	0	0	0	23	0.01
1381	Bacteria	Proteobacteria	Alphaproteobacteria	Kiloniellales	NA	NA	NA	0	0	0	23	0	0	0	0	23	0.01
1382	Bacteria	Gemmatimonadota	Gemmatimonadetes	Longimicrobiales	Longimicrobiaceae	Longimicrobium	Longimicrobium sp902805735(GB_GCA_902805735_1)	0	0	0	23	0	0	0	0	23	0.01
1383	Bacteria	Proteobacteria	Alphaproteobacteria	Rhizobiales	Beijerinckiaceae	Microvirga	Microvirga makkahensis(RS_GCF_009830105_1)	0	0	0	8	0	7	0	8	23	0.01
1384	Bacteria	Proteobacteria	Alphaproteobacteria	Acetobacterales	Acetobacteraceae	Roseomonas	Roseomonas sp000245075(RS_GCF_000245075_1)	0	0	0	0	23	0	0	0	23	0.01
1385	Bacteria	Actinobacteriota	Actinomycetia	Mycobacteriales	Pseudonocardiaceae	Pseudonocardia	Pseudonocardia hierapolitana(RS_GCF_007994075_1)	0	0	0	0	23	0	0	0	23	0.01
1386	Bacteria	Bacteroidota	Bacteroidia	Bacteroidales	Rikenellaceae	Alistipes	Alistipes dispar(RS_GCF_006542685_1)	0	0	0	0	23	0	0	0	23	0.01
1387	Bacteria	Gemmatimonadota	Gemmatimonadetes	Longimicrobiales	Longimicrobiaceae	Longimicrobium	Longimicrobium sp902805735(GB_GCA_902805735_1)	0	0	0	0	23	0	0	0	23	0.01
1388	Bacteria	Actinobacteriota	Actinomycetia	Mycobacteriales	Geodermatophilaceae	Geodermatophilus	Geodermatophilus sp004571065(RS_GCF_004571065_1)	0	0	0	0	23	0	0	0	23	0.01
1389	Bacteria	Deinococcota	Deinococci	Deinococcales	Deinococcaceae	Deinococcus_A	Deinococcus_A pimensis(RS_GCF_000519345_1)	0	0	0	0	23	0	0	0	23	0.01
1390	Bacteria	Actinobacteriota	NA	NA	NA	NA	NA	0	0	0	0	0	23	0	0	23	0.01
1391	Bacteria	Actinobacteriota	Acidimicrobiia	Acidimicrobiales	AC-14	AC-14	AC-14 sp005888325(GB_GCA_005888325_1)	0	0	0	0	0	23	0	0	23	0.01
1392	Bacteria	Chloroflexota	Chloroflexia	Chloroflexales	NA	NA	NA	0	0	0	0	0	23	0	0	23	0.01
1393	Bacteria	Gemmatimonadota	Gemmatimonadetes	Longimicrobiales	Longimicrobiaceae	Longimicrobium	Longimicrobium sp902805735(GB_GCA_902805735_1)	0	0	0	0	0	23	0	0	23	0.01
1394	Bacteria	Actinobacteriota	UBA4738	AC-67	AC-67	AC-67	AC-67 sp005884515(GB_GCA_005884515_1)	0	0	0	0	0	23	0	0	23	0.01
1395	Bacteria	Proteobacteria	Gammaproteobacteria	Burkholderiales	Burkholderiaceae	Massilia	Massilia sp000740675(RS_GCF_000740675_1)	0	0	0	0	0	23	0	0	23	0.01
1396	Bacteria	Actinobacteriota	Thermoleophilia	Solirubrobacterales	Solirubrobacteraceae	NA	NA	0	0	0	0	0	23	0	0	23	0.01
1397	Bacteria	Proteobacteria	Alphaproteobacteria	Rhizobiales	Xanthobacteraceae	SCUB01	SCUB01 sp004297465(GB_GCA_004297465_1)	0	0	0	0	0	23	0	0	23	0.01
1398	Bacteria	Acidobacteriota	Vicinamibacteria	Vicinamibacterales	UBA2999	Gp6-AA40	Gp6-AA40 sp013140775(GB_GCA_013140775_1)	0	0	0	0	0	23	0	0	23	0.01
1399	Bacteria	NA	NA	NA	NA	NA	NA	0	0	0	0	0	23	0	0	23	0.01
1400	Bacteria	NA	NA	NA	NA	NA	NA	0	0	0	0	0	23	0	0	23	0.01
1401	Bacteria	Chloroflexota	Dehalococcoidia	DSTF01	WHTK01	WHTK01	WHTK01 sp009377745(GB_GCA_009377745_1)	0	0	0	0	0	0	0	23	23	0.01
1402	Bacteria	Proteobacteria	Alphaproteobacteria	Rhizobiales	Xanthobacteraceae	Pseudolabrys	Pseudolabrys sp005153485(RS_GCF_005153485_1)	0	0	0	0	0	0	0	23	23	0.01
1403	Bacteria	Chloroflexota	Anaerolineae	SBR1031	A4b	GCA-2699585	GCA-2699585 sp002699585(GB_GCA_002699585_1)	0	0	0	0	0	0	0	23	23	0.01
1404	Bacteria	Proteobacteria	Alphaproteobacteria	Geminicoccales	Geminicoccaceae	Arboricoccus	Arboricoccus pini(RS_GCF_900187945_1)	0	0	0	0	0	0	0	23	23	0.01
1405	Bacteria	Proteobacteria	Alphaproteobacteria	Rhizobiales	Xanthobacteraceae	NA	NA	0	0	0	0	0	0	0	23	23	0.01
1406	Bacteria	Gemmatimonadota	Gemmatimonadetes	Longimicrobiales	Longimicrobiaceae	Longimicrobium	Longimicrobium sp902805735(GB_GCA_902805735_1)	0	0	0	0	0	0	0	23	23	0.01
1407	Bacteria	Deinococcota	Deinococci	Deinococcales	Trueperaceae	MPNL01	MPNL01 sp002239005(GB_GCA_002239005_1)	0	0	0	0	0	0	0	23	23	0.01
1408	Bacteria	Proteobacteria	Alphaproteobacteria	Geminicoccales	Geminicoccaceae	Geminicoccus	Geminicoccus roseus(RS_GCF_000427665_1)	0	0	0	0	0	0	0	23	23	0.01
1409	Bacteria	Actinobacteriota	Acidimicrobiia	Acidimicrobiales	NA	NA	NA	0	0	0	0	0	0	0	23	23	0.01
1410	Bacteria	NA	NA	NA	NA	NA	NA	0	0	0	0	0	0	0	23	23	0.01
1411	Bacteria	Proteobacteria	Alphaproteobacteria	Rhizobiales	Methylopilaceae	Ga0077545	Ga0077545 sp014191545(GB_GCA_014191545_1)	0	0	0	0	0	0	0	23	23	0.01
1412	Bacteria	Chloroflexota	Anaerolineae	SBR1031	A4b	NA	NA	0	0	0	0	0	0	0	23	23	0.01
1413	Bacteria	Actinobacteriota	Acidimicrobiia	UBA5794	ZC4RG35	SZUA-217	SZUA-217 sp004356805(GB_GCA_004356805_1)	0	0	0	0	0	0	0	23	23	0.01
1414	Bacteria	NA	NA	NA	NA	NA	NA	0	0	0	0	0	0	0	23	23	0.01
1415	Bacteria	NA	NA	NA	NA	NA	NA	0	0	0	0	0	0	0	23	23	0.01
1416	Bacteria	Actinobacteriota	Actinomycetia	Euzebyales	Euzebyaceae	Euzebya	NA	0	0	0	0	0	0	0	23	23	0.01
1417	Bacteria	Proteobacteria	Alphaproteobacteria	Rhizobiales	Rhizobiaceae	Aureimonas_A	Aureimonas_A sp001425485(RS_GCF_001425485_1)	22	0	0	0	0	0	0	0	22	0.01
1418	Bacteria	Proteobacteria	Alphaproteobacteria	NA	NA	NA	NA	6	0	3	2	4	2	5	0	22	0.01
1419	Bacteria	Proteobacteria	Alphaproteobacteria	Sphingomonadales	Sphingomonadaceae	Novosphingobium	NA	0	0	22	0	0	0	0	0	22	0.01
1420	Bacteria	Actinobacteriota	Actinomycetia	Mycobacteriales	Mycobacteriaceae	Mycobacterium	NA	0	0	22	0	0	0	0	0	22	0.01
1421	Bacteria	Cyanobacteria	Sericytochromatia	S15B-MN24	UBA4093	UBA4093	UBA4093 sp002083825(GB_GCA_002083825_1)	0	0	22	0	0	0	0	0	22	0.01
1422	Bacteria	Proteobacteria	Alphaproteobacteria	Rhodobacterales	Rhodobacteraceae	Paracoccus	Paracoccus sp009696685(RS_GCF_009696685_1)	0	0	22	0	0	0	0	0	22	0.01
1423	Bacteria	Firmicutes	Bacilli	Bacillales	Bacillaceae_H	Priestia	NA	0	0	10	0	0	0	0	12	22	0.01
1424	Bacteria	Firmicutes	Alicyclobacillia	Tumebacillales	Tumebacillaceae	Tumebacillus_A	Tumebacillus_A avium(RS_GCF_002162355_1)	0	0	0	22	0	0	0	0	22	0.01
1425	Bacteria	Proteobacteria	Alphaproteobacteria	Azospirillales	Azospirillaceae	Skermanella	Skermanella pratensis(RS_GCF_008843145_1)	0	0	0	22	0	0	0	0	22	0.01
1426	Bacteria	Actinobacteriota	Actinomycetia	Propionibacteriales	Nocardioidaceae	Nocardioides	Nocardioides sp003710085(RS_GCF_003710085_1)	0	0	0	22	0	0	0	0	22	0.01
1427	Bacteria	Actinobacteriota	Actinomycetia	Actinomycetales	Cellulomonadaceae	Actinotalea	Actinotalea sp014042015(RS_GCF_014042015_1)	0	0	0	22	0	0	0	0	22	0.01
1428	Bacteria	Firmicutes_A	Clostridia	NA	NA	NA	NA	0	0	0	22	0	0	0	0	22	0.01
1429	Bacteria	Proteobacteria	Gammaproteobacteria	Nitrococcales	AK92	S0819	S0819 sp009295635(RS_GCF_009295635_1)	0	0	0	22	0	0	0	0	22	0.01
1430	Bacteria	Proteobacteria	Gammaproteobacteria	Pseudomonadales	NA	NA	NA	0	0	0	22	0	0	0	0	22	0.01
1431	Bacteria	Myxococcota	Polyangia	Polyangiales	SG8-38	JAADHO01	JAADHO01 sp009992505(GB_GCA_009992505_1)	0	0	0	22	0	0	0	0	22	0.01
1432	Bacteria	Deinococcota	Deinococci	Deinococcales	Trueperaceae	MPNL01	MPNL01 sp002239005(GB_GCA_002239005_1)	0	0	0	22	0	0	0	0	22	0.01
1433	Bacteria	Bacteroidota	Bacteroidia	Cytophagales	NA	NA	NA	0	0	0	0	22	0	0	0	22	0.01
1434	Bacteria	Firmicutes	Bacilli	Bacillales	Bacillaceae	Metabacillus	Metabacillus halosaccharovorans(RS_GCF_002019635_1)	0	0	0	0	22	0	0	0	22	0.01
1435	Bacteria	Actinobacteriota	Actinomycetia	Propionibacteriales	Nocardioidaceae	Nocardioides	NA	0	0	0	0	22	0	0	0	22	0.01
1436	Bacteria	Firmicutes_A	Clostridia	Lachnospirales	Lachnospiraceae	COE1	COE1 sp000403335(RS_GCF_000403335_2)	0	0	0	0	12	10	0	0	22	0.01
1437	Bacteria	Firmicutes_A	Clostridia	Lachnospirales	Lachnospiraceae	Lacrimispora	NA	0	0	0	0	11	0	11	0	22	0.01
1438	Bacteria	Firmicutes_A	Clostridia	Oscillospirales	Oscillospiraceae	Lawsonibacter	NA	0	0	0	0	10	12	0	0	22	0.01
1439	Bacteria	NA	NA	NA	NA	NA	NA	0	0	0	0	0	22	0	0	22	0.01
1440	Bacteria	Actinobacteriota	UBA4738	UBA4738	HRBIN12	DSJA01	DSJA01 sp011054185(GB_GCA_011054185_1)	0	0	0	0	0	22	0	0	22	0.01
1441	Bacteria	Chloroflexota	UBA6077	UBA6077	SHYK01	SHYK01	SHYK01 sp009692845(GB_GCA_009692845_1)	0	0	0	0	0	22	0	0	22	0.01
1442	Bacteria	Actinobacteriota	Actinomycetia	Mycobacteriales	Pseudonocardiaceae	Pseudonocardia	NA	0	0	0	0	0	22	0	0	22	0.01
1443	Bacteria	Actinobacteriota	Thermoleophilia	Solirubrobacterales	70-9	SHVA01	SHVA01 sp009691195(GB_GCA_009691195_1)	0	0	0	0	0	22	0	0	22	0.01
1444	Bacteria	Proteobacteria	Alphaproteobacteria	Azospirillales	Azospirillaceae	Azospirillum	NA	0	0	0	0	0	22	0	0	22	0.01
1445	Bacteria	Chloroflexota	NA	NA	NA	NA	NA	0	0	0	0	0	22	0	0	22	0.01
1446	Bacteria	Chloroflexota	Chloroflexia	Thermomicrobiales	Thermomicrobiaceae	Sphaerobacter	Sphaerobacter thermophilus(RS_GCF_000024985_1)	0	0	0	0	0	22	0	0	22	0.01
1447	Bacteria	Firmicutes	Bacilli	NA	NA	NA	NA	0	0	0	0	0	22	0	0	22	0.01
1448	Bacteria	Proteobacteria	Alphaproteobacteria	Rhizobiales	Xanthobacteraceae	VAZQ01	VAZQ01 sp005883115(GB_GCA_005883115_1)	0	0	0	0	0	22	0	0	22	0.01
1449	Bacteria	Proteobacteria	Alphaproteobacteria	Acetobacterales	Acetobacteraceae	NA	NA	0	0	0	0	0	22	0	0	22	0.01
1450	Bacteria	Acidobacteriota	Vicinamibacteria	Vicinamibacterales	UBA2999	Gp6-AA40	Gp6-AA40 sp013140775(GB_GCA_013140775_1)	0	0	0	0	0	22	0	0	22	0.01
1451	Bacteria	Proteobacteria	Alphaproteobacteria	Sphingomonadales	Sphingomonadaceae	NA	NA	0	0	0	0	0	22	0	0	22	0.01
1452	Bacteria	Proteobacteria	Gammaproteobacteria	Burkholderiales	Burkholderiaceae	Noviherbaspirillum	NA	0	0	0	0	0	22	0	0	22	0.01
1453	Bacteria	Gemmatimonadota	Gemmatimonadetes	Gemmatimonadales	Gemmatimonadaceae	UBA4720	UBA4720 sp902812375(RS_GCF_902812375_1)	0	0	0	0	0	22	0	0	22	0.01
1454	Bacteria	Proteobacteria	Alphaproteobacteria	Rhizobiales	Beijerinckiaceae	NA	NA	0	0	0	0	0	22	0	0	22	0.01
1455	Bacteria	Proteobacteria	Gammaproteobacteria	Burkholderiales	Burkholderiaceae	Herbaspirillum	NA	0	0	0	0	0	22	0	0	22	0.01
1456	Bacteria	Planctomycetota	Planctomycetes	Gemmatales	Gemmataceae	Gemmata	Gemmata massiliana_A(RS_GCF_901538265_1)	0	0	0	0	0	22	0	0	22	0.01
1457	Bacteria	Actinobacteriota	UBA4738	UBA4738	HRBIN12	DSJA01	DSJA01 sp011054185(GB_GCA_011054185_1)	0	0	0	0	0	22	0	0	22	0.01
1458	Bacteria	NA	NA	NA	NA	NA	NA	0	0	0	0	0	22	0	0	22	0.01
1459	Bacteria	NA	NA	NA	NA	NA	NA	0	0	0	0	0	22	0	0	22	0.01
1460	Bacteria	Proteobacteria	Gammaproteobacteria	Burkholderiales	Burkholderiaceae	NA	NA	0	0	0	0	0	12	0	10	22	0.01
1461	Bacteria	Actinobacteriota	Thermoleophilia	Gaiellales	Gaiellaceae	Palsa-739	Palsa-739 sp003139545(GB_GCA_003139545_1)	0	0	0	0	0	0	0	22	22	0.01
1462	Bacteria	Proteobacteria	Alphaproteobacteria	Rhizobiales	Rhizobiaceae	NA	NA	0	0	0	0	0	0	0	22	22	0.01
1463	Bacteria	Proteobacteria	Gammaproteobacteria	Burkholderiales	SG8-39	SCGC-AG-212-J23	SCGC-AG-212-J23 sp005881595(GB_GCA_005881595_1)	0	0	0	0	0	0	0	22	22	0.01
1464	Bacteria	Proteobacteria	Alphaproteobacteria	Rhizobiales	Afifellaceae	A52C2	A52C2 sp900110915(RS_GCF_900110915_1)	0	0	0	0	0	0	0	22	22	0.01
1465	Bacteria	Acidobacteriota	Acidobacteriae	NA	NA	NA	NA	0	0	0	0	0	0	0	22	22	0.01
1466	Bacteria	Deinococcota	Deinococci	Deinococcales	Trueperaceae	Truepera	Truepera sp902806425(GB_GCA_902806425_1)	0	0	0	0	0	0	0	22	22	0.01
1467	Bacteria	Proteobacteria	Alphaproteobacteria	Reyranellales	Reyranellaceae	SYSU-D60007	SYSU-D60007 sp008039615(RS_GCF_008039615_1)	0	0	0	0	0	0	0	22	22	0.01
1468	Bacteria	Proteobacteria	Alphaproteobacteria	Rhizobiales	Hyphomicrobiaceae	Ga0077555	NA	0	0	0	0	0	0	0	22	22	0.01
1469	Bacteria	Chloroflexota	Chloroflexia	Thermomicrobiales	UBA6265	CADCWI01	CADCWI01 sp902806355(GB_GCA_902806355_1)	0	0	0	0	0	0	0	22	22	0.01
1470	Bacteria	Gemmatimonadota	Gemmatimonadetes	Gemmatimonadales	GWC2-71-9	JABFSM01	JABFSM01 sp009692115(GB_GCA_009692115_1)	0	0	0	0	0	0	0	22	22	0.01
1471	Bacteria	Proteobacteria	Alphaproteobacteria	Rhizobiales	Hyphomicrobiaceae	Hyphomicrobium	Hyphomicrobium zavarzinii(RS_GCF_000383415_1)	0	0	0	0	0	0	0	22	22	0.01
1472	Bacteria	Proteobacteria	Gammaproteobacteria	SZUA-146	SZUA-146	JABDJB01	JABDJB01 sp013003425(GB_GCA_013003425_1)	0	0	0	0	0	0	0	22	22	0.01
1473	Bacteria	Chloroflexota	Chloroflexia	Chloroflexales	Roseiflexaceae	NA	NA	0	0	0	0	0	0	0	22	22	0.01
1474	Bacteria	NA	NA	NA	NA	NA	NA	0	0	0	0	0	0	0	22	22	0.01
1475	Bacteria	Patescibacteria	Saccharimonadia	Saccharimonadales	Saccharimonadaceae	UBA6175	UBA6175 sp001897305(GB_GCA_001897305_1)	0	0	0	0	0	0	0	22	22	0.01
1476	Bacteria	Actinobacteriota	Actinomycetia	Mycobacteriales	Mycobacteriaceae	Gordonia	NA	0	0	0	0	0	0	0	22	22	0.01
1477	Bacteria	Proteobacteria	Alphaproteobacteria	Sphingomonadales	Sphingomonadaceae	NA	NA	21	0	0	0	0	0	0	0	21	0.01
1478	Bacteria	Proteobacteria	Alphaproteobacteria	Rhizobiales	Rhizobiaceae	Aureimonas_A	Aureimonas_A sp001425485(RS_GCF_001425485_1)	21	0	0	0	0	0	0	0	21	0.01
1479	Bacteria	Proteobacteria	Gammaproteobacteria	Enterobacterales	Enterobacteriaceae	Enterobacter	NA	0	8	0	0	0	13	0	0	21	0.01
1480	Bacteria	Proteobacteria	Alphaproteobacteria	Micavibrionales	Micavibrionaceae	TMED27	TMED27 sp002167715(GB_GCA_002167715_1)	0	5	3	0	7	0	2	4	21	0.01
1481	Bacteria	Proteobacteria	Gammaproteobacteria	Burkholderiales	Burkholderiaceae	Parasutterella	Parasutterella excrementihominis(RS_GCF_000205025_1)	0	4	7	6	0	0	0	4	21	0.01
1482	Bacteria	Proteobacteria	Gammaproteobacteria	Burkholderiales	Burkholderiaceae	Aquabacterium	NA	0	0	21	0	0	0	0	0	21	0.01
1483	Bacteria	Bacteroidota	Bacteroidia	Chitinophagales	Chitinophagaceae	Flavipsychrobacter	Flavipsychrobacter sp903829015(GB_GCA_903829015_1)	0	0	21	0	0	0	0	0	21	0.01
1484	Bacteria	Proteobacteria	Alphaproteobacteria	Acetobacterales	Acetobacteraceae	Komagataeibacter	Komagataeibacter saccharivorans(RS_GCF_003207825_1)	0	0	12	9	0	0	0	0	21	0.01
1485	Bacteria	Gemmatimonadota	Gemmatimonadetes	Longimicrobiales	Longimicrobiaceae	Longimicrobium	Longimicrobium sp902805735(GB_GCA_902805735_1)	0	0	0	21	0	0	0	0	21	0.01
1486	Bacteria	Proteobacteria	Alphaproteobacteria	Rhodobacterales	Rhodobacteraceae	NA	NA	0	0	0	21	0	0	0	0	21	0.01
1487	Bacteria	Firmicutes	Alicyclobacillia	Tumebacillales	Tumebacillaceae	Tumebacillus_A	Tumebacillus_A avium(RS_GCF_002162355_1)	0	0	0	21	0	0	0	0	21	0.01
1488	Bacteria	Firmicutes	Bacilli	Lactobacillales	Aerococcaceae	Suicoccus	Suicoccus acidiformans(RS_GCF_003546865_1)	0	0	0	21	0	0	0	0	21	0.01
1489	Bacteria	Proteobacteria	Gammaproteobacteria	Nitrococcales	AK92	S0819	S0819 sp009295635(RS_GCF_009295635_1)	0	0	0	21	0	0	0	0	21	0.01
1490	Bacteria	Firmicutes	Bacilli	Bacillales_A	Planococcaceae	Planococcus	NA	0	0	0	0	21	0	0	0	21	0.01
1491	Bacteria	Actinobacteriota	Actinomycetia	Actinomycetales	Bifidobacteriaceae	Bifidobacterium	Bifidobacterium infantis(RS_GCF_000269965_1)	0	0	0	0	21	0	0	0	21	0.01
1492	Bacteria	Verrucomicrobiota	Verrucomicrobiae	Opitutales	Opitutaceae	ER46	ER46 sp003054705(RS_GCF_003054705_1)	0	0	0	0	21	0	0	0	21	0.01
1493	Bacteria	Bacteroidota	Bacteroidia	Bacteroidales	Muribaculaceae	Muribaculum	NA	0	0	0	0	6	6	0	9	21	0.01
1494	Bacteria	Firmicutes	Bacilli	Bacillales_B	DSM-18226	NA	NA	0	0	0	0	0	21	0	0	21	0.01
1495	Bacteria	Chloroflexota	Chloroflexia	NA	NA	NA	NA	0	0	0	0	0	21	0	0	21	0.01
1496	Bacteria	Actinobacteriota	Acidimicrobiia	Acidimicrobiales	UBA11606	VYCW01	VYCW01 sp009844405(GB_GCA_009844405_1)	0	0	0	0	0	21	0	0	21	0.01
1497	Bacteria	Acidobacteriota	Vicinamibacteria	Vicinamibacterales	UBA2999	Gp6-AA40	Gp6-AA40 sp013140775(GB_GCA_013140775_1)	0	0	0	0	0	21	0	0	21	0.01
1498	Bacteria	Chloroflexota	Chloroflexia	NA	NA	NA	NA	0	0	0	0	0	21	0	0	21	0.01
1499	Bacteria	Chloroflexota	Ellin6529	CSP1-4	CSP1-4	UBA5189	UBA5189 sp013822395(GB_GCA_013822395_1)	0	0	0	0	0	21	0	0	21	0.01
1500	Bacteria	NA	NA	NA	NA	NA	NA	0	0	0	0	0	21	0	0	21	0.01
1501	Bacteria	Chloroflexota	NA	NA	NA	NA	NA	0	0	0	0	0	21	0	0	21	0.01
1502	Bacteria	Proteobacteria	Gammaproteobacteria	Burkholderiales	SG8-39	SCGC-AG-212-J23	SCGC-AG-212-J23 sp005881595(GB_GCA_005881595_1)	0	0	0	0	0	21	0	0	21	0.01
1503	Bacteria	Proteobacteria	Alphaproteobacteria	Sphingomonadales	Sphingomonadaceae	Allosphingosinicella	NA	0	0	0	0	0	21	0	0	21	0.01
1504	Bacteria	NA	NA	NA	NA	NA	NA	0	0	0	0	0	21	0	0	21	0.01
1505	Bacteria	Actinobacteriota	Actinomycetia	Mycobacteriales	Pseudonocardiaceae	Saccharopolyspora	Saccharopolyspora gloriosae(RS_GCF_014203325_1)	0	0	0	0	0	21	0	0	21	0.01
1506	Bacteria	NA	NA	NA	NA	NA	NA	0	0	0	0	0	21	0	0	21	0.01
1507	Bacteria	Acidobacteriota	Vicinamibacteria	Vicinamibacterales	2-12-FULL-66-21	QHWT01	QHWT01 sp003222675(GB_GCA_003222675_1)	0	0	0	0	0	21	0	0	21	0.01
1508	Bacteria	Proteobacteria	Gammaproteobacteria	Burkholderiales	Burkholderiaceae	Massilia	Massilia sp000740675(RS_GCF_000740675_1)	0	0	0	0	0	21	0	0	21	0.01
1509	Bacteria	Actinobacteriota	Acidimicrobiia	Acidimicrobiales	SKKL01	SCSIO-58843	SCSIO-58843 sp009650215(RS_GCF_009650215_1)	0	0	0	0	0	21	0	0	21	0.01
1510	Bacteria	NA	NA	NA	NA	NA	NA	0	0	0	0	0	21	0	0	21	0.01
1511	Bacteria	Chloroflexota	Anaerolineae	4572-78	J111	DSQQ01	DSQQ01 sp012032575(GB_GCA_012032575_1)	0	0	0	0	0	21	0	0	21	0.01
1512	Bacteria	Actinobacteriota	Thermoleophilia	Solirubrobacterales	70-9	SHVA01	SHVA01 sp009691195(GB_GCA_009691195_1)	0	0	0	0	0	21	0	0	21	0.01
1513	Bacteria	Actinobacteriota	Actinomycetia	Propionibacteriales	Nocardioidaceae	Nocardioides	Nocardioides soli(RS_GCF_014191495_1)	0	0	0	0	0	21	0	0	21	0.01
1514	Bacteria	Actinobacteriota	Thermoleophilia	Gaiellales	Gaiellaceae	Palsa-739	Palsa-739 sp003139545(GB_GCA_003139545_1)	0	0	0	0	0	21	0	0	21	0.01
1515	Bacteria	Proteobacteria	Alphaproteobacteria	Rhizobiales	Devosiaceae	NA	NA	0	0	0	0	0	0	0	21	21	0.01
1516	Bacteria	Acidobacteriota	Blastocatellia	UBA7656	UBA7656	QHVH01	QHVH01 sp003222245(GB_GCA_003222245_1)	0	0	0	0	0	0	0	21	21	0.01
1517	Bacteria	Proteobacteria	Alphaproteobacteria	Rhizobiales	Hyphomicrobiaceae	Ga0077555	Ga0077555 sp001464655(GB_GCA_001464655_1)	0	0	0	0	0	0	0	21	21	0.01
1518	Bacteria	Chloroflexota	Anaerolineae	SBR1031	J027	JAAUUD01	JAAUUD01 sp012031655(GB_GCA_012031655_1)	0	0	0	0	0	0	0	21	21	0.01
1519	Bacteria	Patescibacteria	Saccharimonadia	Saccharimonadales	UBA4665	BOG-1338	BOG-1338 sp003164595(GB_GCA_003164595_1)	0	0	0	0	0	0	0	21	21	0.01
1520	Bacteria	Actinobacteriota	Actinomycetia	Actinomycetales	NA	NA	NA	0	0	0	0	0	0	0	21	21	0.01
1521	Bacteria	Acidobacteriota	Acidobacteriae	Bryobacterales	Bryobacteraceae	NA	NA	0	0	0	0	0	0	0	21	21	0.01
1522	Bacteria	Proteobacteria	Alphaproteobacteria	Rhizobiales	Rhizobiaceae	Pseudorhizobium	Pseudorhizobium flavum(RS_GCF_902502825_1)	0	0	0	0	0	0	0	21	21	0.01
1523	Bacteria	Proteobacteria	Gammaproteobacteria	NA	NA	NA	NA	0	0	0	0	0	0	0	21	21	0.01
1524	Bacteria	NA	NA	NA	NA	NA	NA	0	0	0	0	0	0	0	21	21	0.01
1525	Bacteria	Firmicutes	Bacilli	Bacillales	Bacillaceae_G	Bacillus_A	NA	0	0	0	0	0	0	0	21	21	0.01
1526	Bacteria	Actinobacteriota	Thermoleophilia	Ga0077560	Ga0077560	Ga0077541	Ga0077541 sp001464995(GB_GCA_001464995_1)	0	0	0	0	0	0	0	21	21	0.01
1527	Bacteria	Chloroflexota	Chloroflexia	Thermomicrobiales	UBA6265	CADCWI01	CADCWI01 sp902806355(GB_GCA_902806355_1)	0	0	0	0	0	0	0	21	21	0.01
1528	Bacteria	Bacteroidota	Rhodothermia	Rhodothermales	Rubricoccaceae	Rubrivirga	Rubrivirga marina(RS_GCF_002283365_1)	0	0	0	0	0	0	0	21	21	0.01
1529	Bacteria	Actinobacteriota	Actinomycetia	Mycobacteriales	Mycobacteriaceae	Mycobacterium	NA	0	0	0	0	0	0	0	21	21	0.01
1530	Bacteria	Actinobacteriota	Thermoleophilia	Solirubrobacterales	Solirubrobacteraceae	Conexibacter_A	NA	2	0	0	0	0	18	0	0	20	0.01
1531	Bacteria	Bacteroidota	Bacteroidia	Bacteroidales	Muribaculaceae	NA	NA	0	4	0	0	4	0	12	0	20	0.01
1532	Bacteria	Proteobacteria	Alphaproteobacteria	Rhizobiales	Rhizobiaceae	Neorhizobium	NA	0	0	20	0	0	0	0	0	20	0.01
1533	Bacteria	Patescibacteria	Saccharimonadia	Saccharimonadales	Saccharimonadaceae	NA	NA	0	0	20	0	0	0	0	0	20	0.01
1534	Bacteria	Proteobacteria	Alphaproteobacteria	Sphingomonadales	Sphingomonadaceae	Sphingomonas	NA	0	0	20	0	0	0	0	0	20	0.01
1535	Bacteria	Actinobacteriota	Acidimicrobiia	Acidimicrobiales	Microtrichaceae	IMCC26207	IMCC26207 sp001025035(RS_GCF_001025035_1)	0	0	0	20	0	0	0	0	20	0.01
1536	Bacteria	Firmicutes	Bacilli	Bacillales_B	NA	NA	NA	0	0	0	20	0	0	0	0	20	0.01
1537	Bacteria	Bacteroidota	Rhodothermia	Rhodothermales	Rubricoccaceae	Rubrivirga	NA	0	0	0	20	0	0	0	0	20	0.01
1538	Bacteria	Bacteroidota	Bacteroidia	Cytophagales	Cyclobacteriaceae	NA	NA	0	0	0	20	0	0	0	0	20	0.01
1539	Bacteria	Actinobacteriota	Actinomycetia	Actinomycetales	NA	NA	NA	0	0	0	20	0	0	0	0	20	0.01
1540	Bacteria	Firmicutes	Bacilli	Bacillales_B	NA	NA	NA	0	0	0	20	0	0	0	0	20	0.01
1541	Bacteria	Actinobacteriota	Actinomycetia	Nitriliruptorales	Nitriliruptoraceae	Nitriliruptor	Nitriliruptor alkaliphilus(RS_GCF_000969705_1)	0	0	0	20	0	0	0	0	20	0.01
1542	Bacteria	Firmicutes	Bacilli	Lactobacillales	Carnobacteriaceae	Alkalibacterium	NA	0	0	0	20	0	0	0	0	20	0.01
1543	Bacteria	Proteobacteria	Alphaproteobacteria	Rhizobiales	Beijerinckiaceae	Microvirga	Microvirga sp013520865(RS_GCF_013520865_1)	0	0	0	20	0	0	0	0	20	0.01
1544	Bacteria	Firmicutes	Bacilli	Bacillales_B	DSM-18226	Niallia	Niallia circulans_B(RS_GCF_007273535_1)	0	0	0	20	0	0	0	0	20	0.01
1545	Bacteria	Proteobacteria	Gammaproteobacteria	Xanthomonadales	Xanthomonadaceae	Lysobacter	Lysobacter aestuarii(RS_GCF_006546775_1)	0	0	0	20	0	0	0	0	20	0.01
1546	Bacteria	Actinobacteriota	Actinomycetia	Propionibacteriales	Nocardioidaceae	Nocardioides	NA	0	0	0	0	20	0	0	0	20	0.01
1547	Bacteria	Firmicutes	Bacilli	Bacillales_A	Planococcaceae	Planococcus	NA	0	0	0	0	20	0	0	0	20	0.01
1548	Bacteria	Gemmatimonadota	Gemmatimonadetes	Longimicrobiales	Longimicrobiaceae	Longimicrobium	Longimicrobium sp902805735(GB_GCA_902805735_1)	0	0	0	0	20	0	0	0	20	0.01
1549	Bacteria	Gemmatimonadota	Gemmatimonadetes	Gemmatimonadales	Gemmatimonadaceae	Gemmatimonas	NA	0	0	0	0	20	0	0	0	20	0.01
1550	Bacteria	Gemmatimonadota	Gemmatimonadetes	Longimicrobiales	Longimicrobiaceae	Longimicrobium	Longimicrobium sp902805735(GB_GCA_902805735_1)	0	0	0	0	20	0	0	0	20	0.01
1551	Bacteria	Myxococcota	Myxococcia	Myxococcales	NA	NA	NA	0	0	0	0	20	0	0	0	20	0.01
1552	Bacteria	Proteobacteria	Gammaproteobacteria	Xanthomonadales	Xanthomonadaceae	NA	NA	0	0	0	0	10	0	10	0	20	0.01
1553	Bacteria	Proteobacteria	Alphaproteobacteria	Sphingomonadales	Sphingomonadaceae	NA	NA	0	0	0	0	0	20	0	0	20	0.01
1554	Bacteria	Actinobacteriota	NA	NA	NA	NA	NA	0	0	0	0	0	20	0	0	20	0.01
1555	Bacteria	Actinobacteriota	Acidimicrobiia	Acidimicrobiales	AC-14	AC-14	AC-14 sp005888325(GB_GCA_005888325_1)	0	0	0	0	0	20	0	0	20	0.01
1556	Bacteria	Proteobacteria	Alphaproteobacteria	Rhizobiales	Xanthobacteraceae	Z2-YC6860	Z2-YC6860 sp001579845(RS_GCF_001579845_1)	0	0	0	0	0	20	0	0	20	0.01
1557	Bacteria	Desulfobacterota_B	Binatia	UBA9968	UBA9968	DP-1	DP-1 sp005879605(GB_GCA_005879605_1)	0	0	0	0	0	20	0	0	20	0.01
1558	Bacteria	Proteobacteria	Alphaproteobacteria	Caulobacterales	Caulobacteraceae	Phenylobacterium	Phenylobacterium sp001557235(RS_GCF_001557235_1)	0	0	0	0	0	20	0	0	20	0.01
1559	Bacteria	Proteobacteria	Gammaproteobacteria	Burkholderiales	NA	NA	NA	0	0	0	0	0	20	0	0	20	0.01
1560	Bacteria	Proteobacteria	Gammaproteobacteria	Burkholderiales	Burkholderiaceae	Massilia	Massilia sp000740675(RS_GCF_000740675_1)	0	0	0	0	0	20	0	0	20	0.01
1561	Bacteria	Planctomycetota	Planctomycetes	Gemmatales	Gemmataceae	NA	NA	0	0	0	0	0	20	0	0	20	0.01
1562	Bacteria	Firmicutes	Bacilli	NA	NA	NA	NA	0	0	0	0	0	20	0	0	20	0.01
1563	Bacteria	Actinobacteriota	Thermoleophilia	Solirubrobacterales	NA	NA	NA	0	0	0	0	0	20	0	0	20	0.01
1564	Bacteria	Gemmatimonadota	Gemmatimonadetes	Longimicrobiales	Longimicrobiaceae	Longimicrobium	Longimicrobium sp902805735(GB_GCA_902805735_1)	0	0	0	0	0	20	0	0	20	0.01
1565	Bacteria	Acidobacteriota	Vicinamibacteria	Vicinamibacterales	UBA2999	Gp6-AA40	Gp6-AA40 sp013140775(GB_GCA_013140775_1)	0	0	0	0	0	20	0	0	20	0.01
1566	Bacteria	Proteobacteria	Gammaproteobacteria	Burkholderiales	Burkholderiaceae	Noviherbaspirillum	Noviherbaspirillum sp008929045(RS_GCF_008929045_1)	0	0	0	0	0	20	0	0	20	0.01
1567	Bacteria	Chloroflexota	Chloroflexia	Chloroflexales	Herpetosiphonaceae	JKG1	JKG1 sp000526415(RS_GCF_000526415_1)	0	0	0	0	0	20	0	0	20	0.01
1568	Bacteria	Chloroflexota	Anaerolineae	NA	NA	NA	NA	0	0	0	0	0	20	0	0	20	0.01
1569	Bacteria	Proteobacteria	Gammaproteobacteria	Burkholderiales	Burkholderiaceae	Noviherbaspirillum	Noviherbaspirillum sp004804275(RS_GCF_004804275_1)	0	0	0	0	0	20	0	0	20	0.01
1570	Bacteria	Bacteroidota	Bacteroidia	Cytophagales	Hymenobacteraceae	Adhaeribacter	Adhaeribacter sp008629685(RS_GCF_008629685_1)	0	0	0	0	0	20	0	0	20	0.01
1571	Bacteria	Actinobacteriota	UBA4738	UBA4738	HRBIN12	NA	NA	0	0	0	0	0	20	0	0	20	0.01
1572	Bacteria	NA	NA	NA	NA	NA	NA	0	0	0	0	0	20	0	0	20	0.01
1573	Bacteria	Actinobacteriota	Actinomycetia	Mycobacteriales	NA	NA	NA	0	0	0	0	0	20	0	0	20	0.01
1574	Bacteria	Actinobacteriota	Actinomycetia	Propionibacteriales	Nocardioidaceae	Nocardioides	NA	0	0	0	0	0	20	0	0	20	0.01
1575	Bacteria	Proteobacteria	Alphaproteobacteria	Rhodobacterales	Rhodobacteraceae	Rhodovulum	Rhodovulum kholense(RS_GCF_003053725_1)	0	0	0	0	0	0	0	20	20	0.01
1576	Bacteria	Actinobacteriota	Actinomycetia	Mycobacteriales	Pseudonocardiaceae	Pseudonocardia	Pseudonocardia asaccharolytica(RS_GCF_000423625_1)	0	0	0	0	0	0	0	20	20	0.01
1577	Bacteria	Bacteroidota	Rhodothermia	Rhodothermales	Rubricoccaceae	Rubrivirga	NA	0	0	0	0	0	0	0	20	20	0.01
1578	Bacteria	Proteobacteria	Alphaproteobacteria	Rhizobiales	Aestuariivirgaceae	Nordella	Nordella sp003576695(RS_GCF_003576695_1)	0	0	0	0	0	0	0	20	20	0.01
1579	Bacteria	Actinobacteriota	Acidimicrobiia	Acidimicrobiales	Ilumatobacteraceae	Ilumatobacter	Ilumatobacter coccineus_A(GB_GCA_002748455_1)	0	0	0	0	0	0	0	20	20	0.01
1580	Bacteria	Chloroflexota	Anaerolineae	SBR1031	A4b	NA	NA	0	0	0	0	0	0	0	20	20	0.01
1581	Bacteria	Actinobacteriota	Thermoleophilia	Solirubrobacterales	Solirubrobacteraceae	Solirubrobacter	NA	0	0	0	0	0	0	0	20	20	0.01
1582	Bacteria	Proteobacteria	Gammaproteobacteria	NA	NA	NA	NA	0	0	0	0	0	0	0	20	20	0.01
1583	Bacteria	Chloroflexota	Chloroflexia	Thermomicrobiales	UBA6265	CADCWI01	CADCWI01 sp902806355(GB_GCA_902806355_1)	0	0	0	0	0	0	0	20	20	0.01
1584	Bacteria	Actinobacteriota	Actinomycetia	Propionibacteriales	Nocardioidaceae	Nocardioides	NA	0	0	0	0	0	0	0	20	20	0.01
1585	Bacteria	Chloroflexota	Anaerolineae	SBR1031	NA	NA	NA	0	0	0	0	0	0	0	20	20	0.01
1586	Bacteria	Chloroflexota	Anaerolineae	Anaerolineales	NA	NA	NA	0	0	0	0	0	0	0	20	20	0.01
1587	Bacteria	Chloroflexota	Dehalococcoidia	DSTF01	WHTK01	WHTK01	WHTK01 sp009377745(GB_GCA_009377745_1)	0	0	0	0	0	0	0	20	20	0.01
1588	Bacteria	Gemmatimonadota	Gemmatimonadetes	Gemmatimonadales	Gemmatimonadaceae	Gemmatimonas	NA	0	0	0	0	0	0	0	20	20	0.01
1589	Bacteria	Acidobacteriota	Vicinamibacteria	Vicinamibacterales	Vicinamibacteraceae	Luteitalea	Luteitalea pratensis(RS_GCF_001618865_1)	0	0	0	0	0	0	0	20	20	0.01
1590	Bacteria	Proteobacteria	Alphaproteobacteria	Rhizobiales	Rhizobiaceae	Aureimonas_A	Aureimonas_A sp001425485(RS_GCF_001425485_1)	19	0	0	0	0	0	0	0	19	0.01
1591	Bacteria	Proteobacteria	Alphaproteobacteria	Rhizobiales	Rhizobiaceae	Aureimonas_A	Aureimonas_A sp001425485(RS_GCF_001425485_1)	19	0	0	0	0	0	0	0	19	0.01
1592	Bacteria	Firmicutes_A	Clostridia	Oscillospirales	Ruminococcaceae	Anaerotruncus	Anaerotruncus sp000403395(RS_GCF_000403395_2)	11	0	0	0	8	0	0	0	19	0.01
1593	Bacteria	Bacteroidota	Bacteroidia	Bacteroidales	Rikenellaceae	Alistipes	Alistipes dispar(RS_GCF_006542685_1)	7	0	4	0	0	0	8	0	19	0.01
1594	Bacteria	Bacteroidota	Bacteroidia	Bacteroidales	Bacteroidaceae	Bacteroides	Bacteroides rodentium(RS_GCF_000614125_1)	4	3	2	0	5	0	5	0	19	0.01
1595	Bacteria	Proteobacteria	Gammaproteobacteria	Enterobacterales	Enterobacteriaceae	Escherichia	NA	0	19	0	0	0	0	0	0	19	0.01
1596	Bacteria	Patescibacteria	Saccharimonadia	Saccharimonadales	Saccharimonadaceae	2011-GWC2-44-17	2011-GWC2-44-17 sp001029695(GB_GCA_001029695_1)	0	0	19	0	0	0	0	0	19	0.01
1597	Bacteria	Bacteroidota	Bacteroidia	Bacteroidales	Bacteroidaceae	Phocaeicola	Phocaeicola dorei(RS_GCF_013009555_1)	0	0	4	6	0	0	9	0	19	0.01
1598	Bacteria	Actinobacteriota	Acidimicrobiia	Acidimicrobiales	SKKL01	SCSIO-58843	SCSIO-58843 sp009650215(RS_GCF_009650215_1)	0	0	0	19	0	0	0	0	19	0.01
1599	Bacteria	Firmicutes_A	Clostridia	NA	NA	NA	NA	0	0	0	19	0	0	0	0	19	0.01
1600	Bacteria	Cyanobacteria	Sericytochromatia	S15B-MN24	UBA4093	UBA4093	UBA4093 sp002083825(GB_GCA_002083825_1)	0	0	0	19	0	0	0	0	19	0.01
1601	Bacteria	Bacteroidota	Rhodothermia	Balneolales	Balneolaceae	Aliifodinibius	Aliifodinibius sediminis(RS_GCF_900182555_1)	0	0	0	19	0	0	0	0	19	0.01
1602	Bacteria	Bacteroidota	Rhodothermia	Rhodothermales	Rhodothermaceae	NA	NA	0	0	0	19	0	0	0	0	19	0.01
1603	Bacteria	Firmicutes	Bacilli	Bacillales_D	Amphibacillaceae	Oceanobacillus	NA	0	0	0	19	0	0	0	0	19	0.01
1604	Bacteria	Actinobacteriota	Actinomycetia	Euzebyales	Euzebyaceae	Euzebya	NA	0	0	0	10	0	0	0	9	19	0.01
1605	Bacteria	Proteobacteria	Alphaproteobacteria	Sphingomonadales	Sphingomonadaceae	Allosphingosinicella	Allosphingosinicella sp003012735(RS_GCF_003012735_1)	0	0	0	0	19	0	0	0	19	0.01
1606	Bacteria	Firmicutes	Bacilli	Bacillales_D	Amphibacillaceae	Oceanobacillus	NA	0	0	0	0	19	0	0	0	19	0.01
1607	Bacteria	Nitrospirota	Nitrospiria	Nitrospirales	Nitrospiraceae	40CM-3-62-11	40CM-3-62-11 sp001914955(GB_GCA_001914955_1)	0	0	0	0	0	19	0	0	19	0.01
1608	Bacteria	Actinobacteriota	UBA4738	AC-67	AC-67	AC-67	AC-67 sp005884515(GB_GCA_005884515_1)	0	0	0	0	0	19	0	0	19	0.01
1609	Bacteria	Methylomirabilota	Methylomirabilia	Rokubacteriales	GWA2-73-35	AR5	AR5 sp003220265(GB_GCA_003220265_1)	0	0	0	0	0	19	0	0	19	0.01
1610	Bacteria	Actinobacteriota	Actinomycetia	Actinomycetales	Microbacteriaceae	Rhodoglobus	NA	0	0	0	0	0	19	0	0	19	0.01
1611	Bacteria	Nitrospirota	Nitrospiria	Nitrospirales	Nitrospiraceae	40CM-3-62-11	40CM-3-62-11 sp001914955(GB_GCA_001914955_1)	0	0	0	0	0	19	0	0	19	0.01
1612	Bacteria	Actinobacteriota	Actinomycetia	Mycobacteriales	Geodermatophilaceae	NA	NA	0	0	0	0	0	19	0	0	19	0.01
1613	Bacteria	Firmicutes	Bacilli	Paenibacillales	Paenibacillaceae	NA	NA	0	0	0	0	0	19	0	0	19	0.01
1614	Bacteria	Proteobacteria	Gammaproteobacteria	Burkholderiales	Burkholderiaceae	Quisquiliibacterium	Quisquiliibacterium transsilvanicum(RS_GCF_014202215_1)	0	0	0	0	0	19	0	0	19	0.01
1615	Bacteria	Proteobacteria	Alphaproteobacteria	Rhizobiales	Xanthobacteraceae	Rhodoplanes	NA	0	0	0	0	0	19	0	0	19	0.01
1616	Bacteria	Actinobacteriota	Thermoleophilia	Solirubrobacterales	Solirubrobacteraceae	Solirubrobacter	Solirubrobacter sp000425945(RS_GCF_000425945_1)	0	0	0	0	0	19	0	0	19	0.01
1617	Bacteria	Chloroflexota	Chloroflexia	Chloroflexales	NA	NA	NA	0	0	0	0	0	19	0	0	19	0.01
1618	Bacteria	Chloroflexota	Ellin6529	CSP1-4	CSP1-4	UBA5189	UBA5189 sp013822395(GB_GCA_013822395_1)	0	0	0	0	0	19	0	0	19	0.01
1619	Bacteria	Acidobacteriota	Vicinamibacteria	Vicinamibacterales	UBA2999	Gp6-AA40	Gp6-AA40 sp013140775(GB_GCA_013140775_1)	0	0	0	0	0	19	0	0	19	0.01
1620	Bacteria	Actinobacteriota	Thermoleophilia	Solirubrobacterales	Solirubrobacteraceae	Solirubrobacter	Solirubrobacter sp000425945(RS_GCF_000425945_1)	0	0	0	0	0	19	0	0	19	0.01
1621	Bacteria	NA	NA	NA	NA	NA	NA	0	0	0	0	0	19	0	0	19	0.01
1622	Bacteria	Actinobacteriota	Acidimicrobiia	Acidimicrobiales	NA	NA	NA	0	0	0	0	0	19	0	0	19	0.01
1623	Bacteria	Actinobacteriota	UBA4738	UBA4738	HRBIN12	AC-51	NA	0	0	0	0	0	19	0	0	19	0.01
1624	Bacteria	Actinobacteriota	Actinomycetia	Propionibacteriales	Nocardioidaceae	Nocardioides	NA	0	0	0	0	0	19	0	0	19	0.01
1625	Bacteria	Actinobacteriota	Acidimicrobiia	Acidimicrobiales	AC-14	AC-14	AC-14 sp005888325(GB_GCA_005888325_1)	0	0	0	0	0	19	0	0	19	0.01
1626	Bacteria	Proteobacteria	Alphaproteobacteria	NA	NA	NA	NA	0	0	0	0	0	19	0	0	19	0.01
1627	Bacteria	Firmicutes	Bacilli	Bacillales_B	DSM-18226	Cytobacillus	Cytobacillus oceanisediminis_C(RS_GCF_004366035_1)	0	0	0	0	0	19	0	0	19	0.01
1628	Bacteria	Gemmatimonadota	Gemmatimonadetes	Longimicrobiales	Longimicrobiaceae	Longimicrobium	Longimicrobium sp902805735(GB_GCA_902805735_1)	0	0	0	0	0	19	0	0	19	0.01
1629	Bacteria	Bacteroidota	Bacteroidia	AKYH767	B-17BO	NA	NA	0	0	0	0	0	19	0	0	19	0.01
1630	Bacteria	Chloroflexota	Anaerolineae	Caldilineales	Caldilineaceae	Caldilinea	NA	0	0	0	0	0	19	0	0	19	0.01
1631	Bacteria	Chloroflexota	Chloroflexia	Chloroflexales	Roseiflexaceae	SDU3-3	SDU3-3 sp009268125(RS_GCF_009268125_1)	0	0	0	0	0	19	0	0	19	0.01
1632	Bacteria	Proteobacteria	Alphaproteobacteria	Rhizobiales	NA	NA	NA	0	0	0	0	0	19	0	0	19	0.01
1633	Bacteria	Actinobacteriota	Rubrobacteria	Rubrobacterales	Rubrobacteraceae	NA	NA	0	0	0	0	0	19	0	0	19	0.01
1634	Bacteria	Acidobacteriota	Blastocatellia	Pyrinomonadales	Pyrinomonadaceae	OLB17	OLB17 sp003223025(GB_GCA_003223025_1)	0	0	0	0	0	0	0	19	19	0.01
1635	Bacteria	Actinobacteriota	NA	NA	NA	NA	NA	0	0	0	0	0	0	0	19	19	0.01
1636	Bacteria	Actinobacteriota	Actinomycetia	Actinomycetales	Microbacteriaceae	Agromyces	Agromyces mediolanus(GB_GCA_014648575_1)	0	0	0	0	0	0	0	19	19	0.01
1637	Bacteria	Chloroflexota	Anaerolineae	SBR1031	A4b	CAIRDJ01	CAIRDJ01 sp903877335(GB_GCA_903877335_1)	0	0	0	0	0	0	0	19	19	0.01
1638	Bacteria	Firmicutes	Bacilli	Bacillales_D	Amphibacillaceae	NA	NA	0	0	0	0	0	0	0	19	19	0.01
1639	Bacteria	Chloroflexota	NA	NA	NA	NA	NA	0	0	0	0	0	0	0	19	19	0.01
1640	Bacteria	Acidobacteriota	Vicinamibacteria	Vicinamibacterales	Vicinamibacteraceae	Luteitalea	Luteitalea pratensis(RS_GCF_001618865_1)	0	0	0	0	0	0	0	19	19	0.01
1641	Bacteria	Firmicutes	Bacilli	Bacillales_B	DSM-18226	Niallia	Niallia circulans_B(RS_GCF_007273535_1)	0	0	0	0	0	0	0	19	19	0.01
1642	Bacteria	Proteobacteria	Alphaproteobacteria	Rhizobiales	Methyloligellaceae	Methyloceanibacter	Methyloceanibacter marginalis(RS_GCF_001723295_1)	0	0	0	0	0	0	0	19	19	0.01
1643	Bacteria	Actinobacteriota	Acidimicrobiia	Acidimicrobiales	Ilumatobacteraceae	Ilumatobacter	Ilumatobacter coccineus_A(GB_GCA_002748455_1)	0	0	0	0	0	0	0	19	19	0.01
1644	Bacteria	Acidobacteriota	Vicinamibacteria	Vicinamibacterales	2-12-FULL-66-21	JACDCA01	JACDCA01 sp013817065(GB_GCA_013817065_1)	0	0	0	0	0	0	0	19	19	0.01
1645	Bacteria	Acidobacteriota	Acidobacteriae	Bryobacterales	Bryobacteraceae	NA	NA	0	0	0	0	0	0	0	19	19	0.01
1646	Bacteria	Proteobacteria	Gammaproteobacteria	NA	NA	NA	NA	0	0	0	0	0	0	0	19	19	0.01
1647	Bacteria	Proteobacteria	Alphaproteobacteria	Rhizobiales	NA	NA	NA	0	0	0	0	0	0	0	19	19	0.01
1648	Bacteria	Proteobacteria	Gammaproteobacteria	Competibacterales	Competibacteraceae	NA	NA	0	0	0	0	0	0	0	19	19	0.01
1649	Bacteria	Chloroflexota	Dehalococcoidia	UBA2991	UBA2991	HRBIN29	HRBIN29 sp002898215(GB_GCA_002898215_1)	0	0	0	0	0	0	0	19	19	0.01
1650	Bacteria	Actinobacteriota	Actinomycetia	Mycobacteriales	Pseudonocardiaceae	Pseudonocardia	Pseudonocardia sp002583555(RS_GCF_002583555_1)	0	0	0	0	0	0	0	19	19	0.01
1651	Bacteria	Chloroflexota	Anaerolineae	SBR1031	A4b	NA	NA	0	0	0	0	0	0	0	19	19	0.01
1652	Bacteria	Proteobacteria	Alphaproteobacteria	Rhizobiales	Rhizobiaceae	NA	NA	18	0	0	0	0	0	0	0	18	0.01
1653	Bacteria	Proteobacteria	Gammaproteobacteria	Enterobacterales	Enterobacteriaceae	NA	NA	0	9	0	0	0	9	0	0	18	0.01
1654	Bacteria	Proteobacteria	Gammaproteobacteria	Pseudomonadales	Pseudomonadaceae	NA	NA	0	0	18	0	0	0	0	0	18	0.01
1655	Bacteria	Actinobacteriota	Actinomycetia	Propionibacteriales	Nocardioidaceae	Aeromicrobium	NA	0	0	18	0	0	0	0	0	18	0.01
1656	Bacteria	Actinobacteriota	Actinomycetia	Actinomycetales	Kineococcaceae	Kineococcus	NA	0	0	18	0	0	0	0	0	18	0.01
1657	Bacteria	Actinobacteriota	Actinomycetia	Nitriliruptorales	Nitriliruptoraceae	Nitriliruptor	Nitriliruptor alkaliphilus(RS_GCF_000969705_1)	0	0	0	18	0	0	0	0	18	0.01
1658	Bacteria	Actinobacteriota	Acidimicrobiia	Acidimicrobiales	JACDCH01	VFJN01	VFJN01 sp009694375(GB_GCA_009694375_1)	0	0	0	18	0	0	0	0	18	0.01
1659	Bacteria	Proteobacteria	Alphaproteobacteria	Rhizobiales	Rhizobiaceae	NA	NA	0	0	0	18	0	0	0	0	18	0.01
1660	Bacteria	Bacteroidota	Bacteroidia	Cytophagales	Cyclobacteriaceae	Aquiflexum	Aquiflexum sp003316845(RS_GCF_003316845_1)	0	0	0	18	0	0	0	0	18	0.01
1661	Bacteria	Chloroflexota	NA	NA	NA	NA	NA	0	0	0	18	0	0	0	0	18	0.01
1662	Bacteria	Chloroflexota	Chloroflexia	Thermomicrobiales	UBA6265	CADCWI01	CADCWI01 sp902806355(GB_GCA_902806355_1)	0	0	0	13	0	0	0	5	18	0.01
1663	Bacteria	Actinobacteriota	Actinomycetia	Propionibacteriales	Nocardioidaceae	Nocardioides	NA	0	0	0	0	18	0	0	0	18	0.01
1664	Bacteria	Chloroflexota	Chloroflexia	Thermomicrobiales	UBA6265	CADCWI01	CADCWI01 sp902806355(GB_GCA_902806355_1)	0	0	0	0	18	0	0	0	18	0.01
1665	Bacteria	Actinobacteriota	Actinomycetia	Mycobacteriales	Pseudonocardiaceae	Pseudonocardia	NA	0	0	0	0	18	0	0	0	18	0.01
1666	Bacteria	Gemmatimonadota	Gemmatimonadetes	Longimicrobiales	Longimicrobiaceae	Longimicrobium	Longimicrobium sp902805735(GB_GCA_902805735_1)	0	0	0	0	18	0	0	0	18	0.01
1667	Bacteria	Actinobacteriota	Actinomycetia	Propionibacteriales	Nocardioidaceae	Nocardioides	NA	0	0	0	0	18	0	0	0	18	0.01
1668	Bacteria	Patescibacteria	Saccharimonadia	Saccharimonadales	UBA4665	UBA5150	UBA5150 sp002792275(GB_GCA_002792275_1)	0	0	0	0	18	0	0	0	18	0.01
1669	Bacteria	Firmicutes_A	Clostridia	Lachnospirales	Lachnospiraceae	Acetivibrio_A	Acetivibrio_A sp009696045(RS_GCF_009696045_1)	0	0	0	0	7	6	0	5	18	0.01
1670	Bacteria	Firmicutes	Bacilli	Bacillales	Bacillaceae	Metabacillus	Metabacillus sp002871465(RS_GCF_002871465_1)	0	0	0	0	0	18	0	0	18	0.01
1671	Bacteria	Proteobacteria	Gammaproteobacteria	Burkholderiales	Burkholderiaceae	Ramlibacter	NA	0	0	0	0	0	18	0	0	18	0.01
1672	Bacteria	Firmicutes	Bacilli	Staphylococcales	Salinicoccaceae	Salinicoccus	Salinicoccus kekensis(RS_GCF_900220995_1)	0	0	0	0	0	18	0	0	18	0.01
1673	Bacteria	Actinobacteriota	Thermoleophilia	Gaiellales	Gaiellaceae	Palsa-739	Palsa-739 sp003139545(GB_GCA_003139545_1)	0	0	0	0	0	18	0	0	18	0.01
1674	Bacteria	Actinobacteriota	Thermoleophilia	Solirubrobacterales	NA	NA	NA	0	0	0	0	0	18	0	0	18	0.01
1675	Bacteria	Chloroflexota	Chloroflexia	Chloroflexales	NA	NA	NA	0	0	0	0	0	18	0	0	18	0.01
1676	Bacteria	Chloroflexota	Anaerolineae	Anaerolineales	DRMV01	DRMV01	DRMV01 sp011322445(GB_GCA_011322445_1)	0	0	0	0	0	18	0	0	18	0.01
1677	Bacteria	Chloroflexota	Anaerolineae	NA	NA	NA	NA	0	0	0	0	0	18	0	0	18	0.01
1678	Bacteria	Methylomirabilota	Methylomirabilia	Rokubacteriales	GWA2-73-35	AR5	AR5 sp003220265(GB_GCA_003220265_1)	0	0	0	0	0	18	0	0	18	0.01
1679	Bacteria	Planctomycetota	Planctomycetes	Gemmatales	Gemmataceae	NA	NA	0	0	0	0	0	18	0	0	18	0.01
1680	Bacteria	Actinobacteriota	Thermoleophilia	Solirubrobacterales	NA	NA	NA	0	0	0	0	0	18	0	0	18	0.01
1681	Bacteria	Firmicutes	Bacilli	Bacillales	NA	NA	NA	0	0	0	0	0	18	0	0	18	0.01
1682	Bacteria	NA	NA	NA	NA	NA	NA	0	0	0	0	0	18	0	0	18	0.01
1683	Bacteria	Actinobacteriota	Thermoleophilia	Solirubrobacterales	Solirubrobacteraceae	Solirubrobacter	Solirubrobacter sp000425945(RS_GCF_000425945_1)	0	0	0	0	0	18	0	0	18	0.01
1684	Bacteria	Myxococcota	Myxococcia	Myxococcales	Myxococcaceae	NA	NA	0	0	0	0	0	18	0	0	18	0.01
1685	Bacteria	Chloroflexota	Dehalococcoidia	UBA2991	UBA2991	HRBIN29	HRBIN29 sp002898215(GB_GCA_002898215_1)	0	0	0	0	0	18	0	0	18	0.01
1686	Bacteria	Proteobacteria	Alphaproteobacteria	Rhodobacterales	Rhodobacteraceae	Rubellimicrobium	Rubellimicrobium rubrum(RS_GCF_006152115_1)	0	0	0	0	0	18	0	0	18	0.01
1687	Bacteria	Actinobacteriota	UBA4738	UBA4738	HRBIN12	NA	NA	0	0	0	0	0	18	0	0	18	0.01
1688	Bacteria	Firmicutes	Bacilli	Bacillales_H	Bacillaceae_D	NA	NA	0	0	0	0	0	18	0	0	18	0.01
1689	Bacteria	Proteobacteria	Gammaproteobacteria	NA	NA	NA	NA	0	0	0	0	0	0	0	18	18	0.01
1690	Bacteria	Actinobacteriota	Acidimicrobiia	IMCC26256	IMCC26256	IMCC26256	IMCC26256 sp001023575(RS_GCF_001023575_1)	0	0	0	0	0	0	0	18	18	0.01
1691	Bacteria	Proteobacteria	Alphaproteobacteria	Rhizobiales	NA	NA	NA	0	0	0	0	0	0	0	18	18	0.01
1692	Bacteria	Actinobacteriota	Actinomycetia	Actinomycetales	NA	NA	NA	0	0	0	0	0	0	0	18	18	0.01
1693	Bacteria	Proteobacteria	Alphaproteobacteria	Rhodobacterales	Rhodobacteraceae	Rhodovulum	NA	0	0	0	0	0	0	0	18	18	0.01
1694	Bacteria	Proteobacteria	Alphaproteobacteria	Caulobacterales	Hyphomonadaceae	Terricaulis	NA	0	0	0	0	0	0	0	18	18	0.01
1695	Bacteria	Proteobacteria	Gammaproteobacteria	NA	NA	NA	NA	0	0	0	0	0	0	0	18	18	0.01
1696	Bacteria	Proteobacteria	Alphaproteobacteria	Sphingomonadales	Sphingomonadaceae	NA	NA	0	0	0	0	0	0	0	18	18	0.01
1697	Bacteria	Proteobacteria	Gammaproteobacteria	NA	NA	NA	NA	0	0	0	0	0	0	0	18	18	0.01
1698	Bacteria	Gemmatimonadota	Gemmatimonadetes	Longimicrobiales	UBA6960	SZUA-318	SZUA-318 sp003248075(GB_GCA_003248075_1)	0	0	0	0	0	0	0	18	18	0.01
1699	Bacteria	Actinobacteriota	Acidimicrobiia	Acidimicrobiales	SKKL01	SCSIO-58843	SCSIO-58843 sp009650215(RS_GCF_009650215_1)	0	0	0	0	0	0	0	18	18	0.01
1700	Bacteria	Patescibacteria	Saccharimonadia	Saccharimonadales	NA	NA	NA	0	0	0	0	0	0	0	18	18	0.01
1701	Bacteria	Proteobacteria	Alphaproteobacteria	Geminicoccales	Geminicoccaceae	Arboricoccus	Arboricoccus pini(RS_GCF_900187945_1)	0	0	0	0	0	0	0	18	18	0.01
1702	Bacteria	Patescibacteria	Saccharimonadia	Saccharimonadales	JACDBH01	JACDBH01	JACDBH01 sp013694995(GB_GCA_013694995_1)	0	0	0	0	0	0	0	18	18	0.01
1703	Bacteria	Proteobacteria	Alphaproteobacteria	Caulobacterales	Parvularculaceae	Amphiplicatus	Amphiplicatus metriothermophilus(RS_GCF_900199215_1)	0	0	0	0	0	0	0	18	18	0.01
1704	Bacteria	Actinobacteriota	Actinomycetia	Propionibacteriales	Nocardioidaceae	Nocardioides_B	Nocardioides_B iriomotensis(RS_GCF_004168035_1)	0	0	0	0	0	0	0	18	18	0.01
1705	Bacteria	Proteobacteria	Gammaproteobacteria	Burkholderiales	Burkholderiaceae	NA	NA	0	0	0	0	0	0	0	18	18	0.01
1706	Bacteria	Acidobacteriota	Vicinamibacteria	Vicinamibacterales	2-12-FULL-66-21	QHWT01	QHWT01 sp003222675(GB_GCA_003222675_1)	0	0	0	0	0	0	0	18	18	0.01
1707	Bacteria	Acidobacteriota	Vicinamibacteria	Vicinamibacterales	NA	NA	NA	0	0	0	0	0	0	0	18	18	0.01
1708	Bacteria	Acidobacteriota	Acidobacteriae	Bryobacterales	Bryobacteraceae	Bog-159	Bog-159 sp003166475(GB_GCA_003166475_1)	0	0	0	0	0	0	0	18	18	0.01
1709	Bacteria	Acidobacteriota	Blastocatellia	NA	NA	NA	NA	0	0	0	0	0	0	0	18	18	0.01
1710	Bacteria	Firmicutes	Bacilli	Bacillales_D	Amphibacillaceae	NA	NA	0	0	0	0	0	0	0	18	18	0.01
1711	Bacteria	Methylomirabilota	Methylomirabilia	Rokubacteriales	GWA2-73-35	AR5	AR5 sp003220265(GB_GCA_003220265_1)	0	0	0	0	0	0	0	18	18	0.01
1712	Bacteria	Actinobacteriota	Acidimicrobiia	UBA5794	UBA5794	SZUA-442	SZUA-442 sp003235475(GB_GCA_003235475_1)	0	0	0	0	0	0	0	18	18	0.01
1713	Bacteria	Proteobacteria	Gammaproteobacteria	Steroidobacterales	Steroidobacteraceae	UBA964	UBA964 sp010031985(GB_GCA_010031985_1)	0	0	0	0	0	0	0	18	18	0.01
1714	Bacteria	Acidobacteriota	Vicinamibacteria	Fen-336	Fen-336	WYBL01	WYBL01 sp011526565(GB_GCA_011526565_1)	0	0	0	0	0	0	0	18	18	0.01
1715	Bacteria	Chloroflexota	Chloroflexia	Thermomicrobiales	UBA6265	CADCWI01	CADCWI01 sp902806355(GB_GCA_902806355_1)	0	0	0	0	0	0	0	18	18	0.01
1716	Bacteria	Firmicutes_A	Clostridia	Lachnospirales	Lachnospiraceae	NA	NA	0	0	0	0	0	0	0	18	18	0.01
1717	Bacteria	Actinobacteriota	Actinomycetia	Actinomycetales	Kineococcaceae	Kineococcus	Kineococcus sp009906795(RS_GCF_009906795_1)	17	0	0	0	0	0	0	0	17	0.01
1718	Bacteria	Proteobacteria	Alphaproteobacteria	Sphingomonadales	Sphingomonadaceae	Rhizorhabdus	NA	10	0	7	0	0	0	0	0	17	0.01
1719	Bacteria	Bacteroidota	Bacteroidia	Chitinophagales	Chitinophagaceae	UBA1930	UBA1930 sp004028795(GB_GCA_004028795_1)	0	5	6	0	0	0	6	0	17	0.01
1720	Bacteria	Proteobacteria	Alphaproteobacteria	Sphingomonadales	Sphingomonadaceae	Alteraurantiacibacter	Alteraurantiacibacter luteus(RS_GCF_001010945_1)	0	0	17	0	0	0	0	0	17	0.01
1721	Bacteria	Proteobacteria	Gammaproteobacteria	Enterobacterales	Enterobacteriaceae	NA	NA	0	0	17	0	0	0	0	0	17	0.01
1722	Bacteria	Bacteroidota	Bacteroidia	Chitinophagales	Chitinophagaceae	Chitinophaga	Chitinophaga rupis(RS_GCF_900109685_1)	0	0	17	0	0	0	0	0	17	0.01
1723	Bacteria	Proteobacteria	Alphaproteobacteria	Rhizobiales	Rhizobiaceae	Aliihoeflea	Aliihoeflea sp000497755(RS_GCF_000497755_1)	0	0	17	0	0	0	0	0	17	0.01
1724	Bacteria	Firmicutes	Bacilli	Staphylococcales	Staphylococcaceae	Staphylococcus_A	Staphylococcus_A lentus(RS_GCF_002902755_1)	0	0	5	0	0	0	12	0	17	0.01
1725	Bacteria	Gemmatimonadota	Gemmatimonadetes	NA	NA	NA	NA	0	0	0	17	0	0	0	0	17	0.01
1726	Bacteria	Firmicutes	Bacilli	NA	NA	NA	NA	0	0	0	17	0	0	0	0	17	0.01
1727	Bacteria	Actinobacteriota	Actinomycetia	Mycobacteriales	Mycobacteriaceae	Corynebacterium	Corynebacterium maris(RS_GCF_000442645_1)	0	0	0	17	0	0	0	0	17	0.01
1728	Bacteria	Firmicutes	Bacilli	Bacillales_H	Bacillaceae_D	NA	NA	0	0	0	17	0	0	0	0	17	0.01
1729	Bacteria	Firmicutes	Bacilli	Bacillales_A	Planococcaceae	Planococcus	NA	0	0	0	17	0	0	0	0	17	0.01
1730	Bacteria	Firmicutes	Bacilli	Bacillales	NA	NA	NA	0	0	0	17	0	0	0	0	17	0.01
1731	Bacteria	Actinobacteriota	Actinomycetia	Actinomycetales	Beutenbergiaceae	NA	NA	0	0	0	17	0	0	0	0	17	0.01
1732	Bacteria	Actinobacteriota	Actinomycetia	Actinomycetales	Microbacteriaceae	NA	NA	0	0	0	17	0	0	0	0	17	0.01
1733	Bacteria	Actinobacteriota	Actinomycetia	Actinomycetales	Actinomycetaceae	Georgenia	Georgenia sp003991205(RS_GCF_003991205_1)	0	0	0	17	0	0	0	0	17	0.01
1734	Bacteria	Actinobacteriota	Acidimicrobiia	Acidimicrobiales	NA	NA	NA	0	0	0	17	0	0	0	0	17	0.01
1735	Bacteria	Bacteroidota	Rhodothermia	Rhodothermales	Rhodothermaceae	MEBICO9517	MEBICO9517 sp003285105(RS_GCF_003285105_1)	0	0	0	17	0	0	0	0	17	0.01
1736	Bacteria	NA	NA	NA	NA	NA	NA	0	0	0	0	17	0	0	0	17	0.01
1737	Bacteria	Proteobacteria	Alphaproteobacteria	Acetobacterales	Acetobacteraceae	Roseomonas	Roseomonas rosea(RS_GCF_900141905_1)	0	0	0	0	17	0	0	0	17	0.01
1738	Bacteria	Patescibacteria	Saccharimonadia	Saccharimonadales	Saccharimonadaceae	UBA2834	NA	0	0	0	0	17	0	0	0	17	0.01
1739	Bacteria	Bacteroidota	Rhodothermia	Rhodothermales	UBA10348	1-14-0-65-60-17	1-14-0-65-60-17 sp002787815(GB_GCA_002787815_1)	0	0	0	0	17	0	0	0	17	0.01
1740	Bacteria	Gemmatimonadota	Gemmatimonadetes	Gemmatimonadales	Gemmatimonadaceae	NA	NA	0	0	0	0	17	0	0	0	17	0.01
1741	Bacteria	Sumerlaeota	Sumerlaeia	Sumerlaeales	Sumerlaeaceae	HGW-BRC1-1	HGW-BRC1-1 sp002842095(GB_GCA_002842095_1)	0	0	0	0	17	0	0	0	17	0.01
1742	Bacteria	Actinobacteriota	Acidimicrobiia	Acidimicrobiales	NA	NA	NA	0	0	0	0	0	17	0	0	17	0.01
1743	Bacteria	Proteobacteria	Gammaproteobacteria	Xanthomonadales	Xanthomonadaceae	Lysobacter	Lysobacter arseniciresistens(RS_GCF_000768335_1)	0	0	0	0	0	17	0	0	17	0.01
1744	Bacteria	Firmicutes_E	Symbiobacteriia	Symbiobacteriales	Symbiobacteriaceae	Symbiobacterium	Symbiobacterium thermophilum(RS_GCF_000009905_1)	0	0	0	0	0	17	0	0	17	0.01
1745	Bacteria	Actinobacteriota	Acidimicrobiia	Acidimicrobiales	NA	NA	NA	0	0	0	0	0	17	0	0	17	0.01
1746	Bacteria	Acidobacteriota	Vicinamibacteria	Vicinamibacterales	UBA2999	Gp6-AA40	Gp6-AA40 sp013140775(GB_GCA_013140775_1)	0	0	0	0	0	17	0	0	17	0.01
1747	Bacteria	NA	NA	NA	NA	NA	NA	0	0	0	0	0	17	0	0	17	0.01
1748	Bacteria	Proteobacteria	Alphaproteobacteria	MPNO01	MPNO01	MPNO01	MPNO01 sp002239065(GB_GCA_002239065_1)	0	0	0	0	0	17	0	0	17	0.01
1749	Bacteria	Actinobacteriota	Actinomycetia	Propionibacteriales	Nocardioidaceae	WHTJ01	WHTJ01 sp009377795(GB_GCA_009377795_1)	0	0	0	0	0	17	0	0	17	0.01
1750	Bacteria	Actinobacteriota	UBA4738	UBA4738	HRBIN12	NA	NA	0	0	0	0	0	17	0	0	17	0.01
1751	Bacteria	Proteobacteria	Gammaproteobacteria	Burkholderiales	SG8-39	2-12-FULL-64-23	2-12-FULL-64-23 sp001770575(GB_GCA_001770575_1)	0	0	0	0	0	17	0	0	17	0.01
1752	Bacteria	Chloroflexota	Anaerolineae	Anaerolineales	NA	NA	NA	0	0	0	0	0	17	0	0	17	0.01
1753	Bacteria	NA	NA	NA	NA	NA	NA	0	0	0	0	0	17	0	0	17	0.01
1754	Bacteria	Actinobacteriota	Actinomycetia	Mycobacteriales	Pseudonocardiaceae	Saccharopolyspora	Saccharopolyspora gloriosae(RS_GCF_014203325_1)	0	0	0	0	0	17	0	0	17	0.01
1755	Bacteria	NA	NA	NA	NA	NA	NA	0	0	0	0	0	17	0	0	17	0.01
1756	Bacteria	Chloroflexota	Anaerolineae	NA	NA	NA	NA	0	0	0	0	0	17	0	0	17	0.01
1757	Bacteria	Actinobacteriota	Thermoleophilia	Solirubrobacterales	Thermoleophilaceae	Thermoleophilum	Thermoleophilum sp002898855(GB_GCA_002898855_1)	0	0	0	0	0	17	0	0	17	0.01
1758	Bacteria	Chloroflexota	Chloroflexia	Thermomicrobiales	NA	NA	NA	0	0	0	0	0	17	0	0	17	0.01
1759	Bacteria	Chloroflexota	NA	NA	NA	NA	NA	0	0	0	0	0	17	0	0	17	0.01
1760	Bacteria	Gemmatimonadota	Gemmatimonadetes	Gemmatimonadales	Gemmatimonadaceae	NA	NA	0	0	0	0	0	17	0	0	17	0.01
1761	Bacteria	Myxococcota	Myxococcia	Myxococcales	Myxococcaceae	NA	NA	0	0	0	0	0	17	0	0	17	0.01
1762	Bacteria	Actinobacteriota	UBA4738	AC-67	AC-67	AC-67	AC-67 sp005884515(GB_GCA_005884515_1)	0	0	0	0	0	17	0	0	17	0.01
1763	Bacteria	Actinobacteriota	Rubrobacteria	Rubrobacterales	Rubrobacteraceae	SIRX01	SIRX01 sp004563715(GB_GCA_004563715_1)	0	0	0	0	0	17	0	0	17	0.01
1764	Bacteria	Chloroflexota	UBA6077	UBA6077	SHYK01	SHYK01	SHYK01 sp009692845(GB_GCA_009692845_1)	0	0	0	0	0	17	0	0	17	0.01
1765	Bacteria	Actinobacteriota	Acidimicrobiia	Acidimicrobiales	NA	NA	NA	0	0	0	0	0	0	0	17	17	0.01
1766	Bacteria	Actinobacteriota	Actinomycetia	Propionibacteriales	Nocardioidaceae	Nocardioides	Nocardioides halotolerans(RS_GCF_000422805_1)	0	0	0	0	0	0	0	17	17	0.01
1767	Bacteria	Actinobacteriota	Thermoleophilia	Solirubrobacterales	NA	NA	NA	0	0	0	0	0	0	0	17	17	0.01
1768	Bacteria	Chloroflexota	Chloroflexia	Chloroflexales	Roseiflexaceae	NA	NA	0	0	0	0	0	0	0	17	17	0.01
1769	Bacteria	Actinobacteriota	Actinomycetia	Streptomycetales	Streptomycetaceae	Streptomyces	NA	0	0	0	0	0	0	0	17	17	0.01
1770	Bacteria	Patescibacteria	Saccharimonadia	Saccharimonadales	UBA4665	NA	NA	0	0	0	0	0	0	0	17	17	0.01
1771	Bacteria	NA	NA	NA	NA	NA	NA	0	0	0	0	0	0	0	17	17	0.01
1772	Bacteria	Acidobacteriota	Blastocatellia	Pyrinomonadales	Pyrinomonadaceae	OLB17	OLB17 sp902826795(GB_GCA_902826795_1)	0	0	0	0	0	0	0	17	17	0.01
1773	Bacteria	Proteobacteria	Alphaproteobacteria	Rhizobiales	Aestuariivirgaceae	Nordella	Nordella sp003576695(RS_GCF_003576695_1)	0	0	0	0	0	0	0	17	17	0.01
1774	Bacteria	Acidobacteriota	Blastocatellia	Pyrinomonadales	Pyrinomonadaceae	OLB17	OLB17 sp902826795(GB_GCA_902826795_1)	0	0	0	0	0	0	0	17	17	0.01
1775	Bacteria	Proteobacteria	Alphaproteobacteria	Rhodobacterales	Rhodobacteraceae	NA	NA	0	0	0	0	0	0	0	17	17	0.01
1776	Bacteria	Actinobacteriota	Actinomycetia	Propionibacteriales	Nocardioidaceae	Nocardioides	NA	0	0	0	0	0	0	0	17	17	0.01
1777	Bacteria	Acidobacteriota	Vicinamibacteria	Vicinamibacterales	SCN-69-37	SCN-69-37	SCN-69-37 sp001724025(GB_GCA_001724025_1)	0	0	0	0	0	0	0	17	17	0.01
1778	Bacteria	Chloroflexota	Chloroflexia	Thermomicrobiales	UBA6265	CADCWI01	CADCWI01 sp902806355(GB_GCA_902806355_1)	0	0	0	0	0	0	0	17	17	0.01
1779	Bacteria	Acidobacteriota	Thermoanaerobaculia	UBA5704	QQVD01	NA	NA	0	0	0	0	0	0	0	17	17	0.01
1780	Bacteria	Actinobacteriota	Actinomycetia	Mycobacteriales	Micromonosporaceae	Planosporangium	NA	0	0	0	0	0	0	0	17	17	0.01
1781	Bacteria	Chloroflexota	UBA6077	UBA6077	SHYK01	SHYK01	SHYK01 sp009692845(GB_GCA_009692845_1)	0	0	0	0	0	0	0	17	17	0.01
1782	Bacteria	Chloroflexota	Ellin6529	CSP1-4	CSP1-4	GWC2-73-18	GWC2-73-18 sp001794945(GB_GCA_001794945_1)	0	0	0	0	0	0	0	17	17	0.01
1783	Bacteria	Proteobacteria	Gammaproteobacteria	Xanthomonadales	Xanthomonadaceae	NA	NA	0	0	0	0	0	0	0	17	17	0.01
1784	Bacteria	Actinobacteriota	Thermoleophilia	Solirubrobacterales	NA	NA	NA	0	0	0	0	0	0	0	17	17	0.01
1785	Bacteria	Acidobacteriota	Vicinamibacteria	Vicinamibacterales	NA	NA	NA	0	0	0	0	0	0	0	17	17	0.01
1786	Bacteria	Proteobacteria	Alphaproteobacteria	Dongiales	Dongiaceae	Dongia	Dongia sp000620685(RS_GCF_000620685_1)	0	0	0	0	0	0	0	17	17	0.01
1787	Bacteria	Chloroflexota	Anaerolineae	SBR1031	J027	CFX10	CFX10 sp013112715(GB_GCA_013112715_1)	0	0	0	0	0	0	0	17	17	0.01
1788	Bacteria	Chloroflexota	NA	NA	NA	NA	NA	0	0	0	0	0	0	0	17	17	0.01
1789	Bacteria	Actinobacteriota	Acidimicrobiia	Acidimicrobiales	AC-14	AC-14	AC-14 sp005888325(GB_GCA_005888325_1)	0	0	0	0	0	0	0	17	17	0.01
1790	Bacteria	Proteobacteria	Alphaproteobacteria	Rhizobiales	Rhizobiaceae	Aureimonas_A	Aureimonas_A sp001425485(RS_GCF_001425485_1)	16	0	0	0	0	0	0	0	16	0.01
1791	Bacteria	Firmicutes_A	Clostridia	Lachnospirales	Lachnospiraceae	Lacrimispora	NA	2	0	0	0	8	6	0	0	16	0.01
1792	Bacteria	Proteobacteria	Gammaproteobacteria	Xanthomonadales	Xanthomonadaceae	Stenotrophomonas	NA	0	10	0	0	0	6	0	0	16	0.01
1793	Bacteria	Bacteroidota	Bacteroidia	Bacteroidales	Muribaculaceae	Muribaculum	Muribaculum sp001701195(RS_GCF_004570975_1)	0	8	0	0	0	0	0	8	16	0.01
1794	Bacteria	Bacteroidota	Bacteroidia	Flavobacteriales	Flavobacteriaceae	NA	NA	0	6	4	0	3	0	0	3	16	0.01
1795	Bacteria	Actinobacteriota	Actinomycetia	Mycobacteriales	Pseudonocardiaceae	NA	NA	0	0	16	0	0	0	0	0	16	0.01
1796	Bacteria	Actinobacteriota	Actinomycetia	Mycobacteriales	Pseudonocardiaceae	Saccharopolyspora	NA	0	0	16	0	0	0	0	0	16	0.01
1797	Bacteria	Proteobacteria	Alphaproteobacteria	Sphingomonadales	Sphingomonadaceae	Sphingomonas	Sphingomonas sp001897045(RS_GCF_014204695_1)	0	0	16	0	0	0	0	0	16	0.01
1798	Bacteria	Patescibacteria	Saccharimonadia	Saccharimonadales	Saccharimonadaceae	UBA6175	UBA6175 sp004100325(GB_GCA_004100325_1)	0	0	16	0	0	0	0	0	16	0.01
1799	Bacteria	Bacteroidota	Bacteroidia	Cytophagales	Hymenobacteraceae	Pontibacter	NA	0	0	16	0	0	0	0	0	16	0.01
1800	Bacteria	Bacteroidota	Bacteroidia	Flavobacteriales	Flavobacteriaceae	Flavobacterium	NA	0	0	16	0	0	0	0	0	16	0.01
1801	Bacteria	Actinobacteriota	Actinomycetia	Actinomycetales	Microbacteriaceae	Leucobacter	Leucobacter luti(RS_GCF_004217175_1)	0	0	16	0	0	0	0	0	16	0.01
1802	Bacteria	Firmicutes	Bacilli	Bacillales	Bacillaceae_H	Priestia	Priestia megaterium_B(RS_GCF_008180335_1)	0	0	16	0	0	0	0	0	16	0.01
1803	Bacteria	Actinobacteriota	Actinomycetia	Mycobacteriales	Pseudonocardiaceae	Saccharopolyspora	NA	0	0	16	0	0	0	0	0	16	0.01
1804	Bacteria	Bacteroidota	Bacteroidia	Bacteroidales	Muribaculaceae	Muribaculum	Muribaculum intestinale(RS_GCF_002201515_1)	0	0	8	8	0	0	0	0	16	0.01
1805	Bacteria	Gemmatimonadota	Gemmatimonadetes	Longimicrobiales	Longimicrobiaceae	Longimicrobium	Longimicrobium sp902805735(GB_GCA_902805735_1)	0	0	0	16	0	0	0	0	16	0.01
1806	Bacteria	Firmicutes_A	Clostridia	Tissierellales	17	Senegalia	Senegalia massiliensis_A(RS_GCF_009911265_1)	0	0	0	16	0	0	0	0	16	0.01
1807	Bacteria	Proteobacteria	Alphaproteobacteria	Rhizobiales	Devosiaceae	Devosia	NA	0	0	0	16	0	0	0	0	16	0.01
1808	Bacteria	Firmicutes	Bacilli	Bacillales	NA	NA	NA	0	0	0	16	0	0	0	0	16	0.01
1809	Bacteria	Firmicutes	Bacilli	NA	NA	NA	NA	0	0	0	16	0	0	0	0	16	0.01
1810	Bacteria	Firmicutes	Bacilli	Bacillales	Bacillaceae	Metabacillus	NA	0	0	0	16	0	0	0	0	16	0.01
1811	Bacteria	Proteobacteria	Gammaproteobacteria	Burkholderiales	Burkholderiaceae	NA	NA	0	0	0	16	0	0	0	0	16	0.01
1812	Bacteria	Firmicutes	Bacilli	Bacillales_B	DSM-18226	Cytobacillus	Cytobacillus oceanisediminis_C(RS_GCF_004366035_1)	0	0	0	16	0	0	0	0	16	0.01
1813	Bacteria	Gemmatimonadota	Gemmatimonadetes	Longimicrobiales	Longimicrobiaceae	Longimicrobium	Longimicrobium sp902805735(GB_GCA_902805735_1)	0	0	0	16	0	0	0	0	16	0.01
1814	Bacteria	Bacteroidota	Bacteroidia	Cytophagales	Cyclobacteriaceae	NA	NA	0	0	0	16	0	0	0	0	16	0.01
1815	Bacteria	Firmicutes	Bacilli	Bacillales_A	Planococcaceae	Ureibacillus	Ureibacillus antri(RS_GCF_003977595_1)	0	0	0	16	0	0	0	0	16	0.01
1816	Bacteria	Gemmatimonadota	Gemmatimonadetes	Longimicrobiales	Longimicrobiaceae	Longimicrobium	Longimicrobium sp902805735(GB_GCA_902805735_1)	0	0	0	16	0	0	0	0	16	0.01
1817	Bacteria	Proteobacteria	Gammaproteobacteria	Nitrococcales	AK92	S0819	S0819 sp009295635(RS_GCF_009295635_1)	0	0	0	16	0	0	0	0	16	0.01
1818	Bacteria	Firmicutes	Bacilli	Bacillales_B	DSM-18226	Neobacillus	NA	0	0	0	16	0	0	0	0	16	0.01
1819	Bacteria	Myxococcota	NA	NA	NA	NA	NA	0	0	0	16	0	0	0	0	16	0.01
1820	Bacteria	Proteobacteria	Alphaproteobacteria	Rhodobacterales	Rhodobacteraceae	Rhodovulum	Rhodovulum kholense(RS_GCF_003053725_1)	0	0	0	16	0	0	0	0	16	0.01
1821	Bacteria	Actinobacteriota	Actinomycetia	Actinomycetales	Actinomycetaceae	Oceanitalea	Oceanitalea sp006349365(RS_GCF_006349365_1)	0	0	0	16	0	0	0	0	16	0.01
1822	Bacteria	Bacteroidota	Bacteroidia	Chitinophagales	Chitinophagaceae	NA	NA	0	0	0	0	16	0	0	0	16	0.01
1823	Bacteria	Actinobacteriota	Actinomycetia	Actinomycetales	Microbacteriaceae	Microbacterium	Microbacterium sp000380605(RS_GCF_000380605_1)	0	0	0	0	0	16	0	0	16	0.01
1824	Bacteria	Proteobacteria	Alphaproteobacteria	Rhizobiales	Beijerinckiaceae	NA	NA	0	0	0	0	0	16	0	0	16	0.01
1825	Bacteria	Planctomycetota	Planctomycetes	Gemmatales	Gemmataceae	Gemmata	Gemmata massiliana_A(RS_GCF_901538265_1)	0	0	0	0	0	16	0	0	16	0.01
1826	Bacteria	Actinobacteriota	Acidimicrobiia	Acidimicrobiales	SKKL01	SCSIO-58843	SCSIO-58843 sp009650215(RS_GCF_009650215_1)	0	0	0	0	0	16	0	0	16	0.01
1827	Bacteria	Gemmatimonadota	Gemmatimonadetes	Longimicrobiales	Longimicrobiaceae	Longimicrobium	Longimicrobium sp902805735(GB_GCA_902805735_1)	0	0	0	0	0	16	0	0	16	0.01
1828	Bacteria	NA	NA	NA	NA	NA	NA	0	0	0	0	0	16	0	0	16	0.01
1829	Bacteria	Acidobacteriota	Acidobacteriae	Acidobacteriales	Koribacteraceae	JABDBE01	JABDBE01 sp013288805(GB_GCA_013288805_1)	0	0	0	0	0	16	0	0	16	0.01
1830	Bacteria	Proteobacteria	Alphaproteobacteria	Acetobacterales	Acetobacteraceae	Roseococcus	Roseococcus sp004336745(RS_GCF_004336745_1)	0	0	0	0	0	16	0	0	16	0.01
1831	Bacteria	NA	NA	NA	NA	NA	NA	0	0	0	0	0	16	0	0	16	0.01
1832	Bacteria	Acidobacteriota	Vicinamibacteria	Vicinamibacterales	UBA2999	Gp6-AA40	Gp6-AA40 sp013140775(GB_GCA_013140775_1)	0	0	0	0	0	16	0	0	16	0.01
1833	Bacteria	Actinobacteriota	UBA4738	UBA4738	HRBIN12	AC-69	AC-69 sp005885325(GB_GCA_005885325_1)	0	0	0	0	0	16	0	0	16	0.01
1834	Bacteria	Proteobacteria	Gammaproteobacteria	Burkholderiales	SG8-39	SCGC-AG-212-J23	SCGC-AG-212-J23 sp005881595(GB_GCA_005881595_1)	0	0	0	0	0	16	0	0	16	0.01
1835	Bacteria	Proteobacteria	Alphaproteobacteria	Geminicoccales	Geminicoccaceae	Arboricoccus	Arboricoccus pini(RS_GCF_900187945_1)	0	0	0	0	0	16	0	0	16	0.01
1836	Bacteria	Chloroflexota	Anaerolineae	NA	NA	NA	NA	0	0	0	0	0	16	0	0	16	0.01
1837	Bacteria	Methylomirabilota	Methylomirabilia	Rokubacteriales	GWA2-73-35	NA	NA	0	0	0	0	0	16	0	0	16	0.01
1838	Bacteria	Actinobacteriota	UBA4738	AC-67	AC-67	AC-67	AC-67 sp005884515(GB_GCA_005884515_1)	0	0	0	0	0	16	0	0	16	0.01
1839	Bacteria	Chloroflexota	Chloroflexia	Thermomicrobiales	NA	NA	NA	0	0	0	0	0	16	0	0	16	0.01
1840	Bacteria	Actinobacteriota	Acidimicrobiia	Acidimicrobiales	AC-14	AC-14	AC-14 sp005888325(GB_GCA_005888325_1)	0	0	0	0	0	16	0	0	16	0.01
1841	Bacteria	Chloroflexota	Chloroflexia	NA	NA	NA	NA	0	0	0	0	0	16	0	0	16	0.01
1842	Bacteria	Chloroflexota	Chloroflexia	NA	NA	NA	NA	0	0	0	0	0	16	0	0	16	0.01
1843	Bacteria	Actinobacteriota	Actinomycetia	Euzebyales	Egibacteraceae	WHTC01	WHTC01 sp009379795(GB_GCA_009379795_1)	0	0	0	0	0	16	0	0	16	0.01
1844	Bacteria	Actinobacteriota	Thermoleophilia	Solirubrobacterales	70-9	SHVA01	SHVA01 sp009691195(GB_GCA_009691195_1)	0	0	0	0	0	16	0	0	16	0.01
1845	Bacteria	Actinobacteriota	Thermoleophilia	Solirubrobacterales	Solirubrobacteraceae	Solirubrobacter	NA	0	0	0	0	0	16	0	0	16	0.01
1846	Bacteria	Proteobacteria	Gammaproteobacteria	Burkholderiales	Burkholderiaceae	Massilia	Massilia sp000740675(RS_GCF_000740675_1)	0	0	0	0	0	16	0	0	16	0.01
1847	Bacteria	Actinobacteriota	Actinomycetia	Mycobacteriales	Pseudonocardiaceae	NA	NA	0	0	0	0	0	16	0	0	16	0.01
1848	Bacteria	Gemmatimonadota	Gemmatimonadetes	Gemmatimonadales	Gemmatimonadaceae	NA	NA	0	0	0	0	0	16	0	0	16	0.01
1849	Bacteria	Actinobacteriota	Acidimicrobiia	Acidimicrobiales	AC-14	AC-14	AC-14 sp005888325(GB_GCA_005888325_1)	0	0	0	0	0	16	0	0	16	0.01
1850	Bacteria	Actinobacteriota	Acidimicrobiia	Acidimicrobiales	NA	NA	NA	0	0	0	0	0	16	0	0	16	0.01
1851	Bacteria	Proteobacteria	Alphaproteobacteria	Rhizobiales	Xanthobacteraceae	VAZQ01	VAZQ01 sp005883115(GB_GCA_005883115_1)	0	0	0	0	0	16	0	0	16	0.01
1852	Bacteria	Proteobacteria	Gammaproteobacteria	Steroidobacterales	Steroidobacteraceae	UBA964	UBA964 sp010031985(GB_GCA_010031985_1)	0	0	0	0	0	16	0	0	16	0.01
1853	Bacteria	Cyanobacteria	Sericytochromatia	S15B-MN24	UBA4093	UBA4093	UBA4093 sp002083825(GB_GCA_002083825_1)	0	0	0	0	0	16	0	0	16	0.01
1854	Bacteria	Acidobacteriota	Vicinamibacteria	Vicinamibacterales	UBA2999	Gp6-AA40	Gp6-AA40 sp013140775(GB_GCA_013140775_1)	0	0	0	0	0	16	0	0	16	0.01
1855	Bacteria	Proteobacteria	Alphaproteobacteria	Rhodobacterales	Rhodobacteraceae	NA	NA	0	0	0	0	0	0	0	16	16	0.01
1856	Bacteria	Acidobacteriota	Blastocatellia	Pyrinomonadales	Pyrinomonadaceae	JACDCK01	JACDCK01 sp013817595(GB_GCA_013817595_1)	0	0	0	0	0	0	0	16	16	0.01
1857	Bacteria	Chloroflexota	Anaerolineae	4572-78	NA	NA	NA	0	0	0	0	0	0	0	16	16	0.01
1858	Bacteria	Nitrospirota	Nitrospiria	Nitrospirales	Nitrospiraceae	Nitrospira_C	Nitrospira_C sp011405515(RS_GCF_011405515_1)	0	0	0	0	0	0	0	16	16	0.01
1859	Bacteria	Proteobacteria	Gammaproteobacteria	NA	NA	NA	NA	0	0	0	0	0	0	0	16	16	0.01
1860	Bacteria	NA	NA	NA	NA	NA	NA	0	0	0	0	0	0	0	16	16	0.01
1861	Bacteria	Actinobacteriota	Thermoleophilia	Solirubrobacterales	Solirubrobacteraceae	Solirubrobacter	Solirubrobacter sp000425945(RS_GCF_000425945_1)	0	0	0	0	0	0	0	16	16	0.01
1862	Bacteria	Proteobacteria	Gammaproteobacteria	Competibacterales	Competibacteraceae	NA	NA	0	0	0	0	0	0	0	16	16	0.01
1863	Bacteria	Firmicutes	Bacilli	Bacillales_B	Bacillaceae_C	NA	NA	0	0	0	0	0	0	0	16	16	0.01
1864	Bacteria	Acidobacteriota	Blastocatellia	Pyrinomonadales	Pyrinomonadaceae	JACDCK01	JACDCK01 sp013817595(GB_GCA_013817595_1)	0	0	0	0	0	0	0	16	16	0.01
1865	Bacteria	Chloroflexota	Chloroflexia	Thermomicrobiales	UBA6265	CADCWI01	CADCWI01 sp902806355(GB_GCA_902806355_1)	0	0	0	0	0	0	0	16	16	0.01
1866	Bacteria	Proteobacteria	Alphaproteobacteria	Geminicoccales	Geminicoccaceae	Arboricoccus	Arboricoccus pini(RS_GCF_900187945_1)	0	0	0	0	0	0	0	16	16	0.01
1867	Bacteria	Chloroflexota	Chloroflexia	Thermomicrobiales	NA	NA	NA	0	0	0	0	0	0	0	16	16	0.01
1868	Bacteria	Chloroflexota	Chloroflexia	Thermomicrobiales	NA	NA	NA	0	0	0	0	0	0	0	16	16	0.01
1869	Bacteria	Actinobacteriota	Thermoleophilia	Solirubrobacterales	70-9	SHVA01	SHVA01 sp009691195(GB_GCA_009691195_1)	0	0	0	0	0	0	0	16	16	0.01
1870	Bacteria	Proteobacteria	Alphaproteobacteria	Geminicoccales	Geminicoccaceae	Arboricoccus	Arboricoccus pini(RS_GCF_900187945_1)	0	0	0	0	0	0	0	16	16	0.01
1871	Bacteria	Actinobacteriota	Actinomycetia	Mycobacteriales	Micromonosporaceae	Catelliglobosispora	Catelliglobosispora koreensis(RS_GCF_000379685_1)	0	0	0	0	0	0	0	16	16	0.01
1872	Bacteria	Proteobacteria	Alphaproteobacteria	Rhizobiales	Rhizobiaceae	Mesorhizobium	NA	0	0	0	0	0	0	0	16	16	0.01
1873	Bacteria	Proteobacteria	Alphaproteobacteria	Rhizobiales	Rhizobiaceae	Agrobacterium	NA	0	0	0	0	0	0	0	16	16	0.01
1874	Bacteria	Actinobacteriota	Thermoleophilia	Solirubrobacterales	NA	NA	NA	0	0	0	0	0	0	0	16	16	0.01
1875	Bacteria	Proteobacteria	Alphaproteobacteria	Rhodobacterales	Rhodobacteraceae	NA	NA	0	0	0	0	0	0	0	16	16	0.01
1876	Bacteria	Actinobacteriota	Thermoleophilia	Solirubrobacterales	70-9	SHVA01	SHVA01 sp009691195(GB_GCA_009691195_1)	0	0	0	0	0	0	0	16	16	0.01
1877	Bacteria	Proteobacteria	Alphaproteobacteria	Sphingomonadales	Sphingomonadaceae	Alteraurantiacibacter	NA	0	0	0	0	0	0	0	16	16	0.01
1878	Bacteria	Actinobacteriota	Thermoleophilia	Solirubrobacterales	70-9	SHVA01	SHVA01 sp009691195(GB_GCA_009691195_1)	0	0	0	0	0	0	0	16	16	0.01
1879	Bacteria	Proteobacteria	Alphaproteobacteria	Rhizobiales	Beijerinckiaceae	NA	NA	0	0	0	0	0	0	0	16	16	0.01
1880	Bacteria	Actinobacteriota	Actinomycetia	Mycobacteriales	Micromonosporaceae	Catelliglobosispora	Catelliglobosispora koreensis(RS_GCF_000379685_1)	0	0	0	0	0	0	0	16	16	0.01
1881	Bacteria	Proteobacteria	Alphaproteobacteria	Ferrovibrionales	Ferrovibrionaceae	SYSU-D60015	SYSU-D60015 sp003576705(RS_GCF_003576705_1)	0	0	0	0	0	0	0	16	16	0.01
1882	Bacteria	Bacteroidota	Bacteroidia	Bacteroidales	Muribaculaceae	Muribaculum	NA	7	0	0	0	5	0	0	3	15	0
1883	Bacteria	Bacteroidota	Bacteroidia	Bacteroidales	UBA932	RC9	RC9 sp004552115(GB_GCA_004552115_1)	2	0	2	4	4	3	0	0	15	0
1884	Bacteria	Fusobacteriota	Fusobacteriia	Fusobacteriales	Fusobacteriaceae	Cetobacterium_A	Cetobacterium_A sp000799075(RS_GCF_000799075_1)	0	10	5	0	0	0	0	0	15	0
1885	Bacteria	Proteobacteria	Gammaproteobacteria	Burkholderiales	Rhodocyclaceae	Methyloversatilis	Methyloversatilis discipulorum(RS_GCF_000527135_1)	0	5	10	0	0	0	0	0	15	0
1886	Bacteria	Chloroflexota	Chloroflexia	Thermomicrobiales	UBA6265	CADCWI01	CADCWI01 sp902806355(GB_GCA_902806355_1)	0	0	15	0	0	0	0	0	15	0
1887	Bacteria	Proteobacteria	Alphaproteobacteria	Sphingomonadales	Sphingomonadaceae	Sphingomonas	NA	0	0	15	0	0	0	0	0	15	0
1888	Bacteria	Actinobacteriota	Actinomycetia	Mycobacteriales	Pseudonocardiaceae	Saccharopolyspora	Saccharopolyspora sp003931915(RS_GCF_003931915_1)	0	0	15	0	0	0	0	0	15	0
1889	Bacteria	Cyanobacteria	Sericytochromatia	S15B-MN24	UBA4093	UBA4093	UBA4093 sp002083825(GB_GCA_002083825_1)	0	0	15	0	0	0	0	0	15	0
1890	Bacteria	Proteobacteria	Alphaproteobacteria	Rhizobiales	Devosiaceae	Pelagibacterium	Pelagibacterium sp002723255(GB_GCA_002723255_1)	0	0	0	15	0	0	0	0	15	0
1891	Bacteria	Firmicutes	Bacilli	Lactobacillales	Carnobacteriaceae	Alkalibacterium	Alkalibacterium sp002500855(RS_GCF_009935905_1)	0	0	0	15	0	0	0	0	15	0
1892	Bacteria	Bacteroidota	Rhodothermia	Balneolales	Balneolaceae	Gracilimonas	Gracilimonas sp002694685(GB_GCA_002694685_1)	0	0	0	15	0	0	0	0	15	0
1893	Bacteria	Proteobacteria	Alphaproteobacteria	Rhizobiales	Devosiaceae	NA	NA	0	0	0	15	0	0	0	0	15	0
1894	Bacteria	Actinobacteriota	Acidimicrobiia	Acidimicrobiales	MedAcidi-G1	UBA3125	NA	0	0	0	15	0	0	0	0	15	0
1895	Bacteria	Firmicutes	Bacilli	Bacillales_A	Planococcaceae	Ureibacillus	NA	0	0	0	15	0	0	0	0	15	0
1896	Bacteria	Firmicutes	Bacilli	Bacillales_B	DSM-18226	NA	NA	0	0	0	15	0	0	0	0	15	0
1897	Bacteria	Proteobacteria	Gammaproteobacteria	Burkholderiales	Burkholderiaceae	Ramlibacter	NA	0	0	0	0	15	0	0	0	15	0
1898	Bacteria	Actinobacteriota	Actinomycetia	Actinomycetales	Brevibacteriaceae	Brevibacterium	NA	0	0	0	0	15	0	0	0	15	0
1899	Bacteria	Myxococcota	Myxococcia	Myxococcales	Myxococcaceae	NA	NA	0	0	0	0	15	0	0	0	15	0
1900	Bacteria	Gemmatimonadota	Gemmatimonadetes	Longimicrobiales	Longimicrobiaceae	Longimicrobium	Longimicrobium sp902805735(GB_GCA_902805735_1)	0	0	0	0	15	0	0	0	15	0
1901	Bacteria	Firmicutes	Bacilli	Paenibacillales	Paenibacillaceae	NA	NA	0	0	0	0	0	15	0	0	15	0
1902	Bacteria	Actinobacteriota	Rubrobacteria	Rubrobacterales	Rubrobacteraceae	SIRX01	SIRX01 sp004563715(GB_GCA_004563715_1)	0	0	0	0	0	15	0	0	15	0
1903	Bacteria	Actinobacteriota	Actinomycetia	Euzebyales	Egibacteraceae	WHTC01	WHTC01 sp009379795(GB_GCA_009379795_1)	0	0	0	0	0	15	0	0	15	0
1904	Bacteria	Acidobacteriota	NA	NA	NA	NA	NA	0	0	0	0	0	15	0	0	15	0
1905	Bacteria	Actinobacteriota	Thermoleophilia	Solirubrobacterales	Solirubrobacteraceae	Conexibacter_A	NA	0	0	0	0	0	15	0	0	15	0
1906	Bacteria	Chloroflexota	Anaerolineae	SBR1031	A4b	NA	NA	0	0	0	0	0	15	0	0	15	0
1907	Bacteria	Actinobacteriota	Actinomycetia	Mycobacteriales	Pseudonocardiaceae	NA	NA	0	0	0	0	0	15	0	0	15	0
1908	Bacteria	Gemmatimonadota	Gemmatimonadetes	Gemmatimonadales	Gemmatimonadaceae	Gemmatirosa	Gemmatirosa kalamazoonesis(RS_GCF_000522985_1)	0	0	0	0	0	15	0	0	15	0
1909	Bacteria	Proteobacteria	Gammaproteobacteria	Burkholderiales	Burkholderiaceae	NA	NA	0	0	0	0	0	15	0	0	15	0
1910	Bacteria	Proteobacteria	Gammaproteobacteria	Burkholderiales	Burkholderiaceae	Noviherbaspirillum	NA	0	0	0	0	0	15	0	0	15	0
1911	Bacteria	Gemmatimonadota	Gemmatimonadetes	Longimicrobiales	Longimicrobiaceae	Longimicrobium	Longimicrobium sp902805735(GB_GCA_902805735_1)	0	0	0	0	0	15	0	0	15	0
1912	Bacteria	Gemmatimonadota	Gemmatimonadetes	Longimicrobiales	NA	NA	NA	0	0	0	0	0	15	0	0	15	0
1913	Bacteria	Planctomycetota	Planctomycetes	Gemmatales	Gemmataceae	Fimbriiglobus	Fimbriiglobus ruber(RS_GCF_002197845_1)	0	0	0	0	0	15	0	0	15	0
1914	Bacteria	Actinobacteriota	UBA4738	AC-67	AC-67	AC-67	AC-67 sp005884515(GB_GCA_005884515_1)	0	0	0	0	0	15	0	0	15	0
1915	Bacteria	Bacteroidota	Bacteroidia	Chitinophagales	Chitinophagaceae	Flavisolibacter	Flavisolibacter sp003628535(RS_GCF_003628535_1)	0	0	0	0	0	15	0	0	15	0
1916	Bacteria	Firmicutes_E	Symbiobacteriia	Symbiobacteriales	Symbiobacteriaceae	Symbiobacterium	Symbiobacterium thermophilum(RS_GCF_000009905_1)	0	0	0	0	0	15	0	0	15	0
1917	Bacteria	Actinobacteriota	Actinomycetia	Mycobacteriales	Geodermatophilaceae	NA	NA	0	0	0	0	0	15	0	0	15	0
1918	Bacteria	Bacteroidota	Bacteroidia	Chitinophagales	Chitinophagaceae	Flavisolibacter	Flavisolibacter ginsenosidimutans(RS_GCF_007970805_1)	0	0	0	0	0	15	0	0	15	0
1919	Bacteria	Proteobacteria	Alphaproteobacteria	Reyranellales	Reyranellaceae	Reyranella	Reyranella sp001557035(RS_GCF_001557035_1)	0	0	0	0	0	15	0	0	15	0
1920	Bacteria	Acidobacteriota	Blastocatellia	UBA7656	UBA7656	QHVH01	QHVH01 sp003222245(GB_GCA_003222245_1)	0	0	0	0	0	15	0	0	15	0
1921	Bacteria	NA	NA	NA	NA	NA	NA	0	0	0	0	0	15	0	0	15	0
1922	Bacteria	Proteobacteria	Alphaproteobacteria	Rhodobacterales	Rhodobacteraceae	Rhodovulum	NA	0	0	0	0	0	15	0	0	15	0
1923	Bacteria	Gemmatimonadota	Gemmatimonadetes	Gemmatimonadales	GWC2-71-9	JABFSM01	JABFSM01 sp013140635(GB_GCA_013140635_1)	0	0	0	0	0	15	0	0	15	0
1924	Bacteria	Chloroflexota	NA	NA	NA	NA	NA	0	0	0	0	0	15	0	0	15	0
1925	Bacteria	Actinobacteriota	UBA4738	AC-67	AC-67	AC-67	AC-67 sp005884515(GB_GCA_005884515_1)	0	0	0	0	0	15	0	0	15	0
1926	Bacteria	NA	NA	NA	NA	NA	NA	0	0	0	0	0	15	0	0	15	0
1927	Bacteria	Actinobacteriota	Thermoleophilia	Solirubrobacterales	Solirubrobacteraceae	Conexibacter_A	NA	0	0	0	0	0	15	0	0	15	0
1928	Bacteria	Proteobacteria	Alphaproteobacteria	Rhizobiales	Xanthobacteraceae	Z2-YC6860	Z2-YC6860 sp001579845(RS_GCF_001579845_1)	0	0	0	0	0	15	0	0	15	0
1929	Bacteria	Bacteroidota	Bacteroidia	Chitinophagales	Chitinophagaceae	Flavisolibacter	Flavisolibacter ginsenosidimutans(RS_GCF_007970805_1)	0	0	0	0	0	15	0	0	15	0
1930	Bacteria	Acidobacteriota	Vicinamibacteria	Vicinamibacterales	2-12-FULL-66-21	QHWT01	QHWT01 sp003222675(GB_GCA_003222675_1)	0	0	0	0	0	15	0	0	15	0
1931	Bacteria	Firmicutes_E	Symbiobacteriia	Symbiobacteriales	Symbiobacteriaceae	Symbiobacterium	Symbiobacterium thermophilum(RS_GCF_000009905_1)	0	0	0	0	0	15	0	0	15	0
1932	Bacteria	Actinobacteriota	Actinomycetia	Propionibacteriales	Nocardioidaceae	Nocardioides	Nocardioides immobilis(RS_GCF_003515065_1)	0	0	0	0	0	15	0	0	15	0
1933	Bacteria	Chloroflexota	Dehalococcoidia	DSGV01	DSGV01	DSGV01	DSGV01 sp011057325(GB_GCA_011057325_1)	0	0	0	0	0	15	0	0	15	0
1934	Bacteria	Chloroflexota	Anaerolineae	Anaerolineales	NA	NA	NA	0	0	0	0	0	15	0	0	15	0
1935	Bacteria	Acidobacteriota	Vicinamibacteria	Vicinamibacterales	2-12-FULL-66-21	QHWT01	QHWT01 sp003222675(GB_GCA_003222675_1)	0	0	0	0	0	15	0	0	15	0
1936	Bacteria	Actinobacteriota	UBA4738	UBA4738	HRBIN12	DSJA01	DSJA01 sp011054185(GB_GCA_011054185_1)	0	0	0	0	0	15	0	0	15	0
1937	Bacteria	Actinobacteriota	UBA4738	UBA4738	HRBIN12	NA	NA	0	0	0	0	0	15	0	0	15	0
1938	Bacteria	Proteobacteria	Gammaproteobacteria	Steroidobacterales	Steroidobacteraceae	Steroidobacter	Steroidobacter denitrificans(RS_GCF_001579945_1)	0	0	0	0	0	15	0	0	15	0
1939	Bacteria	Proteobacteria	Alphaproteobacteria	Rhizobiales	Rhizobiaceae	Aureimonas_A	Aureimonas_A sp001425485(RS_GCF_001425485_1)	0	0	0	0	0	0	15	0	15	0
1940	Bacteria	Proteobacteria	Alphaproteobacteria	Rhizobiales	Rhizobiaceae	Mesorhizobium	Mesorhizobium sp004136315(RS_GCF_004136315_1)	0	0	0	0	0	0	0	15	15	0
1941	Bacteria	Chloroflexota	Chloroflexia	Thermomicrobiales	Thermomicrobiaceae	Nitrolancea	Nitrolancea hollandica(RS_GCF_000297255_1)	0	0	0	0	0	0	0	15	15	0
1942	Bacteria	Proteobacteria	Alphaproteobacteria	Rhodobacterales	Rhodobacteraceae	Paracoccus	NA	0	0	0	0	0	0	0	15	15	0
1943	Bacteria	Acidobacteriota	Vicinamibacteria	Vicinamibacterales	2-12-FULL-66-21	QHWT01	QHWT01 sp003222675(GB_GCA_003222675_1)	0	0	0	0	0	0	0	15	15	0
1944	Bacteria	Chloroflexota	Anaerolineae	Anaerolineales	UBA6663	SpSt-583	SpSt-583 sp011367385(GB_GCA_011367385_1)	0	0	0	0	0	0	0	15	15	0
1945	Bacteria	Chloroflexota	Chloroflexia	Chloroflexales	Chloroflexaceae	NA	NA	0	0	0	0	0	0	0	15	15	0
1946	Bacteria	Bacteroidota	Rhodothermia	Rhodothermales	Rubricoccaceae	Rubrivirga	Rubrivirga sp012269805(GB_GCA_012269805_1)	0	0	0	0	0	0	0	15	15	0
1947	Bacteria	Proteobacteria	Alphaproteobacteria	Rhodobacterales	Rhodobacteraceae	Rhodovulum	NA	0	0	0	0	0	0	0	15	15	0
1948	Bacteria	Proteobacteria	Alphaproteobacteria	Rhizobiales	Beijerinckiaceae	Microvirga	Microvirga sp013520865(RS_GCF_013520865_1)	0	0	0	0	0	0	0	15	15	0
1949	Bacteria	Actinobacteriota	Actinomycetia	Mycobacteriales	Pseudonocardiaceae	Pseudonocardia	NA	0	0	0	0	0	0	0	15	15	0
1950	Bacteria	Actinobacteriota	Actinomycetia	Mycobacteriales	Pseudonocardiaceae	NA	NA	0	0	0	0	0	0	0	15	15	0
1951	Bacteria	Chloroflexota	Chloroflexia	Thermomicrobiales	UBA6265	CADCWI01	CADCWI01 sp902806355(GB_GCA_902806355_1)	0	0	0	0	0	0	0	15	15	0
1952	Bacteria	Actinobacteriota	Actinomycetia	Propionibacteriales	Nocardioidaceae	Nocardioides	Nocardioides sediminis(RS_GCF_003047295_1)	0	0	0	0	0	0	0	15	15	0
1953	Bacteria	Bacteroidota	Rhodothermia	Rhodothermales	UBA10348	1-14-0-65-60-17	1-14-0-65-60-17 sp002787815(GB_GCA_002787815_1)	0	0	0	0	0	0	0	15	15	0
1954	Bacteria	Actinobacteriota	Actinomycetia	Mycobacteriales	Micromonosporaceae	Catelliglobosispora	Catelliglobosispora koreensis(RS_GCF_000379685_1)	0	0	0	0	0	0	0	15	15	0
1955	Bacteria	Proteobacteria	Alphaproteobacteria	Sphingomonadales	Sphingomonadaceae	Alteraurantiacibacter	Alteraurantiacibacter luteus(RS_GCF_001010945_1)	0	0	0	0	0	0	0	15	15	0
1956	Bacteria	Actinobacteriota	Actinomycetia	Actinomycetales	Kineosporiaceae	R-H-3	R-H-3 sp002198675(RS_GCF_002198675_1)	0	0	0	0	0	0	0	15	15	0
1957	Bacteria	Chloroflexota	Dehalococcoidia	NA	NA	NA	NA	0	0	0	0	0	0	0	15	15	0
1958	Bacteria	Myxococcota	UBA9160	UBA9160	SMWR01	SMWR01	SMWR01 sp004356735(GB_GCA_004356735_1)	0	0	0	0	0	0	0	15	15	0
1959	Bacteria	Proteobacteria	Alphaproteobacteria	Rhizobiales	Hyphomicrobiaceae	Hyphomicrobium	Hyphomicrobium nitrativorans(RS_GCF_000503895_1)	0	0	0	0	0	0	0	15	15	0
1960	Bacteria	Proteobacteria	Alphaproteobacteria	Rhodobacterales	Rhodobacteraceae	NA	NA	0	0	0	0	0	0	0	15	15	0
1961	Bacteria	Actinobacteriota	Acidimicrobiia	Acidimicrobiales	JACDCH01	JACDCH01	JACDCH01 sp013694495(GB_GCA_013694495_1)	0	0	0	0	0	0	0	15	15	0
1962	Bacteria	Myxococcota	UBA9160	UBA9160	NA	NA	NA	0	0	0	0	0	0	0	15	15	0
1963	Bacteria	Actinobacteriota	Actinomycetia	Mycobacteriales	Micromonosporaceae	Micromonospora	NA	0	0	0	0	0	0	0	15	15	0
1964	Bacteria	Gemmatimonadota	Gemmatimonadetes	Longimicrobiales	Longimicrobiaceae	Longimicrobium	Longimicrobium sp902805735(GB_GCA_902805735_1)	0	0	0	0	0	0	0	15	15	0
1965	Bacteria	Chloroflexota	Dehalococcoidia	SHYD01	SHYD01	NA	NA	0	0	0	0	0	0	0	15	15	0
1966	Bacteria	Actinobacteriota	Acidimicrobiia	Acidimicrobiales	NA	NA	NA	0	0	0	0	0	0	0	15	15	0
1967	Bacteria	Actinobacteriota	Actinomycetia	Mycobacteriales	Pseudonocardiaceae	Pseudonocardia	Pseudonocardia hydrocarbonoxydans(RS_GCF_006539565_1)	0	0	0	0	0	0	0	15	15	0
1968	Bacteria	Proteobacteria	Alphaproteobacteria	Sphingomonadales	Sphingomonadaceae	Sphingomicrobium	NA	0	0	0	0	0	0	0	15	15	0
1969	Bacteria	Bacteroidota	Rhodothermia	Rhodothermales	Rubricoccaceae	Rubrivirga	Rubrivirga sp012269805(GB_GCA_012269805_1)	0	0	0	0	0	0	0	15	15	0
1970	Bacteria	Actinobacteriota	Thermoleophilia	Gaiellales	Gaiellaceae	Palsa-739	Palsa-739 sp003139545(GB_GCA_003139545_1)	0	0	0	0	0	0	0	15	15	0
1971	Bacteria	Actinobacteriota	Thermoleophilia	Solirubrobacterales	70-9	SHVA01	SHVA01 sp009691195(GB_GCA_009691195_1)	0	0	0	0	0	0	0	15	15	0
1972	Bacteria	Proteobacteria	Alphaproteobacteria	Rhizobiales	Rhizobiaceae	NA	NA	0	0	0	0	0	0	0	15	15	0
1973	Bacteria	Acidobacteriota	Vicinamibacteria	Vicinamibacterales	NA	NA	NA	0	0	0	0	0	0	0	15	15	0
1974	Bacteria	Firmicutes_A	Clostridia	Lachnospirales	Lachnospiraceae	NA	NA	8	0	0	0	0	6	0	0	14	0
1975	Bacteria	Bacteroidota	Bacteroidia	Chitinophagales	NA	NA	NA	3	4	2	0	0	5	0	0	14	0
1976	Bacteria	Firmicutes_A	Clostridia	Lachnospirales	Lachnospiraceae	COE1	COE1 sp011959805(RS_GCF_011959805_1)	0	7	0	0	0	7	0	0	14	0
1977	Bacteria	Bacteroidota	Bacteroidia	Bacteroidales	Muribaculaceae	Paramuribaculum	Paramuribaculum intestinale(RS_GCF_003024925_1)	0	5	0	0	0	0	9	0	14	0
1978	Bacteria	Proteobacteria	Gammaproteobacteria	Enterobacterales	Enterobacteriaceae	NA	NA	0	0	14	0	0	0	0	0	14	0
1979	Bacteria	Patescibacteria	Saccharimonadia	Saccharimonadales	Saccharimonadaceae	NA	NA	0	0	14	0	0	0	0	0	14	0
1980	Bacteria	Proteobacteria	Gammaproteobacteria	Burkholderiales	Burkholderiaceae	Bordetella_C	Bordetella_C flabilis(RS_GCF_001676725_1)	0	0	14	0	0	0	0	0	14	0
1981	Bacteria	Actinobacteriota	Actinomycetia	Mycobacteriales	Geodermatophilaceae	Geodermatophilus	Geodermatophilus sabuli_A(RS_GCF_010686765_1)	0	0	14	0	0	0	0	0	14	0
1982	Bacteria	Actinobacteriota	Actinomycetia	Actinomycetales	Microbacteriaceae	NA	NA	0	0	14	0	0	0	0	0	14	0
1983	Bacteria	Myxococcota	Polyangia	Polyangiales	Polyangiaceae	PMG-095	PMG-095 sp903642325(RS_GCF_903642325_1)	0	0	8	0	0	0	0	6	14	0
1984	Bacteria	Firmicutes	Bacilli	Bacillales_D	Amphibacillaceae	Gracilibacillus	Gracilibacillus dipsosauri(RS_GCF_003176895_1)	0	0	0	14	0	0	0	0	14	0
1985	Bacteria	Proteobacteria	Alphaproteobacteria	Rhodobacterales	Rhodobacteraceae	NA	NA	0	0	0	14	0	0	0	0	14	0
1986	Bacteria	Firmicutes	Bacilli	Bacillales_D	Amphibacillaceae	Ornithinibacillus	Ornithinibacillus californiensis(RS_GCF_001038485_1)	0	0	0	14	0	0	0	0	14	0
1987	Bacteria	Bacteroidota	Bacteroidia	NA	NA	NA	NA	0	0	0	14	0	0	0	0	14	0
1988	Bacteria	Gemmatimonadota	Gemmatimonadetes	Longimicrobiales	Longimicrobiaceae	Longimicrobium	Longimicrobium sp902805735(GB_GCA_902805735_1)	0	0	0	14	0	0	0	0	14	0
1989	Bacteria	Gemmatimonadota	Gemmatimonadetes	Longimicrobiales	Longimicrobiaceae	Longimicrobium	Longimicrobium sp902805735(GB_GCA_902805735_1)	0	0	0	14	0	0	0	0	14	0
1990	Bacteria	Bacteroidota	Bacteroidia	Cytophagales	Cyclobacteriaceae	Fabibacter	Fabibacter thermotolerans(GB_GCA_014653175_1)	0	0	0	14	0	0	0	0	14	0
1991	Bacteria	Actinobacteriota	Actinomycetia	Actinomycetales	Cellulomonadaceae	Actinotalea	Actinotalea sp014042015(RS_GCF_014042015_1)	0	0	0	14	0	0	0	0	14	0
1992	Bacteria	Firmicutes	Bacilli	Lactobacillales	Aerococcaceae	NA	NA	0	0	0	14	0	0	0	0	14	0
1993	Bacteria	Proteobacteria	Alphaproteobacteria	Sphingomonadales	Sphingomonadaceae	Sandarakinorhabdus	Sandarakinorhabdus sp000331225(RS_GCF_000331225_1)	0	0	0	14	0	0	0	0	14	0
1994	Bacteria	Proteobacteria	Gammaproteobacteria	Pseudomonadales	Alcanivoracaceae	NA	NA	0	0	0	14	0	0	0	0	14	0
1995	Bacteria	Firmicutes	Bacilli	Bacillales_D	Amphibacillaceae	Ornithinibacillus	Ornithinibacillus scapharcae(RS_GCF_000190475_1)	0	0	0	14	0	0	0	0	14	0
1996	Bacteria	Proteobacteria	Gammaproteobacteria	Pseudomonadales	HTCC2089	UBA4421	NA	0	0	0	14	0	0	0	0	14	0
1997	Bacteria	Bacteroidota	Bacteroidia	Flavobacteriales	Flavobacteriaceae	Salinimicrobium	NA	0	0	0	14	0	0	0	0	14	0
1998	Bacteria	Actinobacteriota	Actinomycetia	Actinomycetales	Microbacteriaceae	NA	NA	0	0	0	14	0	0	0	0	14	0
[truncated: 2,245 more rows]
