# Supplementary material for: High-throughput sequencing reveals the structure and metabolic resilience of desert microbiome confronting climate change
Source: Front Plant Sci. 2024 Mar 5;15:1294173. doi: 10.3389/fpls.2024.1294173 (PMC10953687; doi:10.3389/fpls.2024.1294173)
Supplement: Supplementary Table 5 — Details of the most abundant taxa in the study [file Table_5.xlsx]

## Sheet: Sheet 1 - 16srRNA_asv_table_lon
Supplemntary Table 5: Details of the most abundant taxa in the study
asv	Kingdom		Class	Order	Family	Genus	Species	AH-E	AH-R	HP-E	HP-R	HS-E	HS-R	PT-E	PT-R	Sum	%
1	Bacteria	Proteobacteria	Alphaproteobacteria	Rhizobiales	Rhizobiaceae	Aureimonas_A	Aureimonas_A sp001425485(RS_GCF_001425485_1)	20	41342	58	34	0	27	59	0	41540	13.4
2	Bacteria	Proteobacteria	Alphaproteobacteria	Rhizobiales	Rhizobiaceae	Aureimonas_A	Aureimonas_A sp001425485(RS_GCF_001425485_1)	0	54	46	33	0	0	41303	0	41436	13.36
3	Bacteria	Proteobacteria	Alphaproteobacteria	Rhizobiales	Rhizobiaceae	Aureimonas_A	Aureimonas_A sp001425485(RS_GCF_001425485_1)	30863	0	0	0	38	33	0	20	30954	9.98
4	Bacteria	Proteobacteria	Alphaproteobacteria	Rhizobiales	Rhizobiaceae	Aureimonas_A	Aureimonas_A sp001425485(RS_GCF_001425485_1)	0	28	22898	20	0	0	38	0	22984	7.41
5	Bacteria	Actinobacteriota	Actinomycetia	Mycobacteriales	Pseudonocardiaceae	Saccharomonospora	NA	0	0	3245	0	0	0	13	0	3258	1.05
6	Bacteria	Proteobacteria	Alphaproteobacteria	Rhizobiales	Rhizobiaceae	Aureimonas_A	Aureimonas_A sp001425485(RS_GCF_001425485_1)	0	0	0	0	2319	0	0	0	2319	0.75
7	Bacteria	Deinococcota	Deinococci	Deinococcales	NA	NA	NA	0	9	0	2247	0	8	18	0	2282	0.74
8	Bacteria	Actinobacteriota	Actinomycetia	Streptomycetales	Streptomycetaceae	Streptomyces	NA	7	0	0	0	1789	0	0	0	1796	0.58
9	Bacteria	Proteobacteria	Alphaproteobacteria	Sphingomonadales	Sphingomonadaceae	Sphingomonas	Sphingomonas sp001423765(RS_GCF_001423765_1)	1378	0	0	0	0	0	0	0	1378	0.44
10	Bacteria	Actinobacteriota	Actinomycetia	Actinomycetales	Microbacteriaceae	NA	NA	0	0	12	0	1295	0	0	22	1329	0.43
11	Bacteria	Actinobacteriota	Actinomycetia	Actinomycetales	Actinomycetaceae	Oceanitalea	Oceanitalea sp006349365(RS_GCF_006349365_1)	0	0	11	1211	0	78	15	0	1315	0.42
12	Bacteria	Deinococcota	Deinococci	Deinococcales	Trueperaceae	MPNL01	MPNL01 sp002239005(GB_GCA_002239005_1)	0	5	0	1243	0	4	0	0	1252	0.4
13	Bacteria	Actinobacteriota	Actinomycetia	Mycobacteriales	Mycobacteriaceae	Corynebacterium	Corynebacterium halotolerans(RS_GCF_000341345_1)	0	6	7	1186	52	0	0	0	1251	0.4
14	Bacteria	Actinobacteriota	Actinomycetia	Mycobacteriales	Pseudonocardiaceae	Amycolatopsis	NA	0	0	1189	5	0	0	0	0	1194	0.39
15	Bacteria	Actinobacteriota	Actinomycetia	Actinomycetales	Micrococcaceae	Kocuria	Kocuria turfanensis(RS_GCF_001580365_1)	17	0	0	0	1044	83	0	34	1178	0.38
16	Bacteria	Deinococcota	Deinococci	Deinococcales	Deinococcaceae	Deinococcus	NA	0	0	13	1147	0	0	0	0	1160	0.37
17	Bacteria	Actinobacteriota	Actinomycetia	Mycobacteriales	Micromonosporaceae	Actinoplanes	NA	0	0	0	0	1140	0	5	0	1145	0.37
18	Bacteria	Proteobacteria	Gammaproteobacteria	Enterobacterales	Enterobacteriaceae	Escherichia	NA	149	207	182	93	121	130	178	67	1127	0.36
19	Bacteria	Firmicutes	Bacilli	Staphylococcales	Salinicoccaceae	Salinicoccus	Salinicoccus kekensis(RS_GCF_900220995_1)	0	0	0	930	0	0	0	0	930	0.3
20	Bacteria	Proteobacteria	Gammaproteobacteria	Burkholderiales	Burkholderiaceae	NA	NA	0	0	0	0	0	894	0	0	894	0.29
21	Bacteria	Actinobacteriota	Actinomycetia	Streptomycetales	Streptomycetaceae	Streptomyces	NA	0	0	576	0	241	0	0	0	817	0.26
22	Bacteria	Proteobacteria	Gammaproteobacteria	Enterobacterales	Enterobacteriaceae	Erwinia	Erwinia sp004022165(RS_GCF_009676845_1)	0	6	805	0	0	0	4	0	815	0.26
23	Bacteria	Actinobacteriota	Actinomycetia	Mycobacteriales	Pseudonocardiaceae	Saccharopolyspora	Saccharopolyspora sp003931915(RS_GCF_003931915_1)	0	0	809	0	0	0	0	0	809	0.26
24	Bacteria	Deinococcota	Deinococci	Deinococcales	NA	NA	NA	0	0	0	615	184	0	0	0	799	0.26
25	Bacteria	Actinobacteriota	Actinomycetia	Mycobacteriales	Pseudonocardiaceae	Pseudonocardia	Pseudonocardia hierapolitana(RS_GCF_007994075_1)	0	0	0	0	734	58	0	0	792	0.26
26	Bacteria	Actinobacteriota	Actinomycetia	Mycobacteriales	Geodermatophilaceae	Modestobacter	Modestobacter marinus(RS_GCF_011758655_1)	710	0	76	0	0	0	0	0	786	0.25
27	Bacteria	Actinobacteriota	Actinomycetia	Mycobacteriales	Geodermatophilaceae	Geodermatophilus	Geodermatophilus sabuli_A(RS_GCF_010686765_1)	0	0	0	0	763	0	0	19	782	0.25
28	Bacteria	Proteobacteria	Gammaproteobacteria	Xanthomonadales	Xanthomonadaceae	Lysobacter	Lysobacter aestuarii(RS_GCF_006546775_1)	0	0	0	504	239	0	0	0	743	0.24
29	Bacteria	Proteobacteria	Gammaproteobacteria	Burkholderiales	Burkholderiaceae	Massilia	NA	715	0	0	0	0	0	0	0	715	0.23
30	Bacteria	Actinobacteriota	Actinomycetia	Propionibacteriales	Propionibacteriaceae	Cutibacterium	Cutibacterium acnes(RS_GCF_003030305_1)	0	0	0	0	697	0	8	0	705	0.23
31	Bacteria	Chloroflexota	Anaerolineae	Anaerolineales	NA	NA	NA	0	0	0	0	0	688	0	0	688	0.22
32	Bacteria	Proteobacteria	Alphaproteobacteria	Rhizobiales	Beijerinckiaceae	Microvirga	Microvirga ossetica(RS_GCF_002741015_1)	0	0	0	0	601	75	0	0	676	0.22
33	Bacteria	Proteobacteria	Gammaproteobacteria	Burkholderiales	Burkholderiaceae	Massilia	NA	651	0	0	0	9	0	0	0	660	0.21
34	Bacteria	NA	NA	NA	NA	NA	NA	0	0	0	0	0	647	0	0	647	0.21
35	Bacteria	Actinobacteriota	Actinomycetia	Streptomycetales	Streptomycetaceae	Streptomyces	NA	0	0	548	0	0	0	0	88	636	0.21
36	Bacteria	Proteobacteria	Alphaproteobacteria	Kiloniellales	Rhodovibrionaceae	Fodinicurvata	Fodinicurvata sediminis(RS_GCF_000420625_1)	0	6	0	598	0	0	3	7	614	0.2
37	Bacteria	Proteobacteria	Gammaproteobacteria	Burkholderiales	Burkholderiaceae	Massilia	NA	600	0	0	0	0	0	0	0	600	0.19
38	Bacteria	Deinococcota	Deinococci	Deinococcales	Deinococcaceae	NA	NA	0	0	0	486	106	0	0	0	592	0.19
39	Bacteria	Proteobacteria	Gammaproteobacteria	Burkholderiales	Burkholderiaceae	Massilia	Massilia sp001412595(RS_GCF_001412595_2)	579	0	0	0	0	0	0	0	579	0.19
40	Bacteria	Actinobacteriota	Actinomycetia	Mycobacteriales	Geodermatophilaceae	NA	NA	0	0	0	0	553	0	0	0	553	0.18
41	Bacteria	Actinobacteriota	Actinomycetia	Mycobacteriales	Geodermatophilaceae	Modestobacter	Modestobacter roseus(RS_GCF_007994135_1)	0	0	7	0	509	12	0	12	540	0.17
42	Bacteria	Chloroflexota	Chloroflexia	Thermomicrobiales	NA	NA	NA	2	0	0	0	0	511	0	0	513	0.17
43	Bacteria	Actinobacteriota	Actinomycetia	Actinomycetales	Micrococcaceae	Yaniella	Yaniella halotolerans(RS_GCF_000420805_1)	0	0	0	427	75	0	0	0	502	0.16
44	Bacteria	Actinobacteriota	Thermoleophilia	Solirubrobacterales	Solirubrobacteraceae	NA	NA	0	0	0	0	0	483	0	0	483	0.16
45	Bacteria	Actinobacteriota	Actinomycetia	Actinomycetales	Micrococcaceae	Yaniella	Yaniella halotolerans(RS_GCF_000420805_1)	0	0	0	478	0	0	0	0	478	0.15
46	Bacteria	Proteobacteria	Alphaproteobacteria	Sphingomonadales	Sphingomonadaceae	Sphingomonas	Sphingomonas sp012927115(RS_GCF_012927115_1)	477	0	0	0	0	0	0	0	477	0.15
47	Bacteria	Actinobacteriota	Actinomycetia	Propionibacteriales	Nocardioidaceae	Nocardioides	Nocardioides sp000620645(RS_GCF_000620645_1)	0	0	0	0	471	0	0	0	471	0.15
48	Bacteria	Chloroflexota	Ellin6529	QHBO01	QHBO01	QHBO01	QHBO01 sp003243965(GB_GCA_003243965_1)	0	0	0	0	123	259	0	74	456	0.15
49	Bacteria	Proteobacteria	Alphaproteobacteria	Caulobacterales	Caulobacteraceae	Phenylobacterium	Phenylobacterium zucineum(RS_GCF_000017265_1)	0	0	0	0	455	0	0	0	455	0.15
50	Bacteria	Chloroflexota	Chloroflexia	Chloroflexales	Roseiflexaceae	NA	NA	0	0	0	0	0	447	0	0	447	0.14
51	Bacteria	Actinobacteriota	Acidimicrobiia	Acidimicrobiales	AC-14	AC-14	AC-14 sp005888325(GB_GCA_005888325_1)	3	0	0	0	0	443	0	0	446	0.14
52	Bacteria	Proteobacteria	Gammaproteobacteria	Burkholderiales	Burkholderiaceae	Massilia	NA	424	0	0	0	0	0	0	0	424	0.14
53	Bacteria	Actinobacteriota	Actinomycetia	Mycobacteriales	Geodermatophilaceae	Blastococcus	NA	0	0	0	0	391	32	0	0	423	0.14
54	Bacteria	Actinobacteriota	Actinomycetia	Mycobacteriales	Geodermatophilaceae	Geodermatophilus	NA	0	0	0	0	394	0	0	23	417	0.13
55	Bacteria	Bacteroidota	Bacteroidia	Flavobacteriales	Flavobacteriaceae	NA	NA	0	3	0	405	8	0	0	0	416	0.13
56	Bacteria	Chloroflexota	Anaerolineae	Anaerolineales	Anaerolineaceae	Thermanaerothrix	Thermanaerothrix daxensis(RS_GCF_001306145_1)	0	0	0	0	2	414	0	0	416	0.13
57	Bacteria	Chloroflexota	Anaerolineae	Anaerolineales	NA	NA	NA	0	0	0	0	0	416	0	0	416	0.13
58	Bacteria	Proteobacteria	Alphaproteobacteria	Rhodobacterales	Rhodobacteraceae	Yoonia	Yoonia sp003201935(RS_GCF_003201935_1)	57	68	58	36	38	56	67	33	413	0.13
59	Bacteria	Proteobacteria	Gammaproteobacteria	Pseudomonadales	Cellvibrionaceae	Microbulbifer	Microbulbifer donghaiensis(RS_GCF_900129095_1)	2	0	0	0	0	3	0	390	395	0.13
60	Bacteria	Actinobacteriota	Actinomycetia	Streptosporangiales	Streptosporangiaceae	Spirillospora	NA	0	0	395	0	0	0	0	0	395	0.13
61	Bacteria	Actinobacteriota	Actinomycetia	Mycobacteriales	Pseudonocardiaceae	Pseudonocardia	Pseudonocardia asaccharolytica(RS_GCF_000423625_1)	0	0	0	0	0	0	0	393	393	0.13
62	Bacteria	Actinobacteriota	Actinomycetia	Mycobacteriales	Geodermatophilaceae	Blastococcus	Blastococcus sp003319185(RS_GCF_003319185_1)	0	0	0	0	375	0	0	0	375	0.12
63	Bacteria	Proteobacteria	Gammaproteobacteria	Nitrococcales	AK92	S0819	S0819 sp009295635(RS_GCF_009295635_1)	0	0	0	265	105	0	4	0	374	0.12
64	Bacteria	Myxococcota	Polyangia	Polyangiales	NA	NA	NA	0	0	0	0	369	0	0	0	369	0.12
65	Bacteria	Deinococcota	Deinococci	Deinococcales	Deinococcaceae	NA	NA	0	0	0	0	361	0	0	0	361	0.12
66	Bacteria	Proteobacteria	Alphaproteobacteria	Rhizobiales	Beijerinckiaceae	Methylobacterium	Methylobacterium aquaticum_B(RS_GCF_001548015_1)	0	0	0	0	350	0	0	0	350	0.11
67	Bacteria	Actinobacteriota	Actinomycetia	Actinomycetales	Micrococcaceae	Enteractinococcus	Enteractinococcus helveticum(RS_GCF_001657475_1)	0	0	0	349	0	0	0	0	349	0.11
68	Bacteria	Actinobacteriota	UBA4738	CADDZG01	CADDZG01	CADDZG01	CADDZG01 sp902812355(RS_GCF_902812355_1)	0	0	0	0	0	348	0	0	348	0.11
69	Bacteria	Actinobacteriota	Actinomycetia	Mycobacteriales	Micromonosporaceae	Actinoplanes	NA	0	0	0	0	346	0	0	0	346	0.11
70	Bacteria	Proteobacteria	Alphaproteobacteria	Acetobacterales	Acetobacteraceae	Komagataeibacter	Komagataeibacter rhaeticus(RS_GCF_003207855_1)	0	92	72	59	0	0	117	0	340	0.11
71	Bacteria	Proteobacteria	Alphaproteobacteria	Rhodobacterales	Rhodobacteraceae	Rubellimicrobium	Rubellimicrobium thermophilum(RS_GCF_000442315_1)	0	0	0	0	284	45	0	9	338	0.11
72	Bacteria	Actinobacteriota	Acidimicrobiia	UBA5794	ZC4RG35	SZUA-217	SZUA-217 sp004356805(GB_GCA_004356805_1)	0	0	0	0	0	0	0	336	336	0.11
73	Bacteria	Deinococcota	Deinococci	Deinococcales	NA	NA	NA	0	0	0	335	0	0	0	0	335	0.11
74	Bacteria	Actinobacteriota	Actinomycetia	Mycobacteriales	Pseudonocardiaceae	Pseudonocardia	Pseudonocardia asaccharolytica(RS_GCF_000423625_1)	0	0	0	0	0	0	0	333	333	0.11
75	Bacteria	Firmicutes	Bacilli	Staphylococcales	Salinicoccaceae	Salinicoccus	Salinicoccus roseus(RS_GCF_003814515_1)	0	0	0	220	95	15	0	0	330	0.11
76	Bacteria	Actinobacteriota	Actinomycetia	Mycobacteriales	Geodermatophilaceae	Blastococcus	Blastococcus saxobsidens_B(RS_GCF_010682065_1)	0	0	0	0	288	41	0	0	329	0.11
77	Bacteria	Proteobacteria	Alphaproteobacteria	Sphingomonadales	Sphingomonadaceae	Sphingomonas	NA	327	0	0	0	0	0	0	0	327	0.11
78	Bacteria	Actinobacteriota	Actinomycetia	Mycobacteriales	Geodermatophilaceae	Blastococcus	NA	0	0	0	0	324	0	0	0	324	0.1
79	Bacteria	Actinobacteriota	Actinomycetia	Propionibacteriales	Nocardioidaceae	Aeromicrobium	NA	0	0	0	0	0	0	0	323	323	0.1
80	Bacteria	Proteobacteria	Gammaproteobacteria	Burkholderiales	Burkholderiaceae	Massilia	Massilia sp001412595(RS_GCF_001412595_2)	319	0	0	0	0	0	0	0	319	0.1
81	Bacteria	Proteobacteria	Gammaproteobacteria	Burkholderiales	Methylophilaceae	Methylotenera	NA	0	84	70	58	0	0	104	0	316	0.1
82	Bacteria	Proteobacteria	Alphaproteobacteria	Rhizobiales	Beijerinckiaceae	Methylobacterium	NA	0	0	0	0	311	0	0	0	311	0.1
83	Bacteria	Chloroflexota	Chloroflexia	Chloroflexales	Roseiflexaceae	SDU3-3	SDU3-3 sp009268125(RS_GCF_009268125_1)	0	0	0	0	0	307	0	2	309	0.1
84	Bacteria	Proteobacteria	Gammaproteobacteria	Burkholderiales	Burkholderiaceae	NA	NA	0	0	0	165	143	0	0	0	308	0.1
85	Bacteria	Firmicutes	Clostridia	Peptostreptococcales	Peptostreptococcaceae	Romboutsia	Romboutsia timonensis(RS_GCF_900106845_1)	38	55	27	31	49	43	47	17	307	0.1
86	Bacteria	Proteobacteria	Alphaproteobacteria	Rhizobiales	Rhizobiaceae	NA	NA	0	0	61	20	214	0	0	12	307	0.1
87	Bacteria	Actinobacteriota	Acidimicrobiia	Acidimicrobiales	AC-14	AC-14	AC-14 sp005888325(GB_GCA_005888325_1)	0	0	0	0	0	304	0	0	304	0.1
88	Bacteria	Bacteroidota	Bacteroidia	Bacteroidales	Muribaculaceae	CAG-485	CAG-485 sp900547755(GB_GCA_900547755_1)	24	52	41	81	12	22	49	22	303	0.1
89	Bacteria	Proteobacteria	Alphaproteobacteria	Acetobacterales	Acetobacteraceae	Roseomonas	NA	0	0	0	0	296	7	0	0	303	0.1
90	Bacteria	Firmicutes	Bacilli	NA	NA	NA	NA	0	0	0	194	108	0	0	0	302	0.1
91	Bacteria	Proteobacteria	Alphaproteobacteria	Rhizobiales	Rhizobiaceae	Sinorhizobium	NA	0	0	0	0	301	0	0	0	301	0.1
92	Bacteria	Actinobacteriota	Actinomycetia	Mycobacteriales	Geodermatophilaceae	Geodermatophilus	Geodermatophilus sabuli_A(RS_GCF_010686765_1)	0	0	7	0	292	0	0	0	299	0.1
93	Bacteria	Actinobacteriota	Actinomycetia	Mycobacteriales	Geodermatophilaceae	Blastococcus	NA	0	0	0	0	299	0	0	0	299	0.1
94	Bacteria	Proteobacteria	Gammaproteobacteria	Pseudomonadales	Halomonadaceae	NA	NA	0	2	296	0	0	0	0	0	298	0.1
95	Bacteria	Actinobacteriota	Actinomycetia	Actinomycetales	NA	NA	NA	0	0	0	0	282	9	0	0	291	0.09
96	Bacteria	Proteobacteria	Gammaproteobacteria	Enterobacterales	Aeromonadaceae	Aeromonas	NA	0	55	75	59	0	0	101	0	290	0.09
97	Bacteria	Proteobacteria	Gammaproteobacteria	Burkholderiales	Burkholderiaceae	Massilia	NA	282	0	0	0	0	0	0	0	282	0.09
98	Bacteria	Actinobacteriota	UBA4738	UBA4738	HRBIN12	AC-51	NA	0	0	0	0	0	0	0	282	282	0.09
99	Bacteria	Actinobacteriota	Acidimicrobiia	UBA5794	ZC4RG35	SZUA-217	SZUA-217 sp004356805(GB_GCA_004356805_1)	0	0	0	0	0	0	0	281	281	0.09
100	Bacteria	Actinobacteriota	NA	NA	NA	NA	NA	0	0	0	0	0	280	0	0	280	0.09
101	Bacteria	Proteobacteria	Alphaproteobacteria	Rhizobiales	Devosiaceae	Devosia	NA	0	0	0	146	92	0	0	40	278	0.09
102	Bacteria	Actinobacteriota	Actinomycetia	Propionibacteriales	Nocardioidaceae	Nocardioides	Nocardioides alpinus(RS_GCF_900112035_1)	0	0	0	0	262	10	0	0	272	0.09
103	Bacteria	Actinobacteriota	Actinomycetia	Propionibacteriales	Propionibacteriaceae	Microlunatus	Microlunatus phosphovorus(RS_GCF_000270245_1)	0	0	0	0	0	0	0	272	272	0.09
104	Bacteria	Firmicutes	Bacilli	Lactobacillales	Lactobacillaceae	Ligilactobacillus	Ligilactobacillus animalis(RS_GCF_001434535_1)	61	7	8	6	73	39	48	29	271	0.09
105	Bacteria	Proteobacteria	Alphaproteobacteria	Rhizobiales	Beijerinckiaceae	Microvirga	Microvirga sp013520865(RS_GCF_013520865_1)	0	0	0	0	254	17	0	0	271	0.09
106	Bacteria	Chloroflexota	Chloroflexia	Thermomicrobiales	UBA6265	CADCWI01	CADCWI01 sp902806355(GB_GCA_902806355_1)	0	0	0	126	117	0	0	27	270	0.09
107	Bacteria	Actinobacteriota	Actinomycetia	Actinomycetales	Cellulomonadaceae	Cellulosimicrobium	Cellulosimicrobium sp001942335(RS_GCF_001942335_1)	0	0	0	0	270	0	0	0	270	0.09
108	Bacteria	Actinobacteriota	Actinomycetia	Mycobacteriales	Geodermatophilaceae	Blastococcus	Blastococcus sp900102425(RS_GCF_900102425_1)	0	0	20	0	248	0	0	0	268	0.09
109	Bacteria	Actinobacteriota	Actinomycetia	Actinomycetales	Micrococcaceae	Kocuria	Kocuria dechangensis(GB_GCA_014636775_1)	0	0	0	0	268	0	0	0	268	0.09
110	Bacteria	Chloroflexota	Dehalococcoidia	NA	NA	NA	NA	0	0	0	0	0	266	0	0	266	0.09
111	Bacteria	Firmicutes	Bacilli	Lactobacillales	Carnobacteriaceae	Alkalibacterium	Alkalibacterium sp002500855(RS_GCF_009935905_1)	0	0	0	259	0	0	5	0	264	0.09
112	Bacteria	Proteobacteria	Alphaproteobacteria	Rhodobacterales	Rhodobacteraceae	Pseudorhodobacter	Pseudorhodobacter wandonensis(RS_GCF_001202035_1)	50	43	18	23	31	33	42	20	260	0.08
113	Bacteria	NA	NA	NA	NA	NA	NA	36	49	50	31	28	0	47	19	260	0.08
114	Bacteria	Actinobacteriota	Actinomycetia	Actinomycetales	Actinomycetaceae	Oceanitalea	Oceanitalea sp006349365(RS_GCF_006349365_1)	0	0	0	260	0	0	0	0	260	0.08
115	Bacteria	Actinobacteriota	Actinomycetia	Mycobacteriales	Geodermatophilaceae	Blastococcus	NA	0	0	0	0	258	0	0	0	258	0.08
116	Bacteria	Actinobacteriota	Actinomycetia	Mycobacteriales	Geodermatophilaceae	Geodermatophilus	Geodermatophilus obscurus(RS_GCF_000025345_1)	0	0	0	0	257	0	0	0	257	0.08
117	Bacteria	Chloroflexota	Chloroflexia	Thermomicrobiales	Thermomicrobiaceae	Sphaerobacter	Sphaerobacter thermophilus(RS_GCF_000024985_1)	0	0	0	0	0	257	0	0	257	0.08
118	Bacteria	Actinobacteriota	Actinomycetia	Mycobacteriales	Mycobacteriaceae	Corynebacterium	NA	0	0	0	161	91	0	0	0	252	0.08
119	Bacteria	Chloroflexota	Chloroflexia	Chloroflexales	Roseiflexaceae	SDU3-3	SDU3-3 sp009268125(RS_GCF_009268125_1)	0	0	0	0	0	251	0	0	251	0.08
120	Bacteria	Proteobacteria	Alphaproteobacteria	Rhizobiales	Beijerinckiaceae	Microvirga	Microvirga makkahensis(RS_GCF_009830105_1)	0	0	0	0	250	0	0	0	250	0.08
121	Bacteria	Proteobacteria	Gammaproteobacteria	Burkholderiales	Burkholderiaceae	NA	NA	0	6	0	238	0	0	5	0	249	0.08
122	Bacteria	Actinobacteriota	Actinomycetia	Actinomycetales	Microbacteriaceae	NA	NA	0	0	0	0	239	7	0	0	246	0.08
123	Bacteria	Proteobacteria	Alphaproteobacteria	Rhizobiales	Rhizobiaceae	Im94	Im94 sp009749525(RS_GCF_009749525_1)	0	0	0	0	0	0	0	243	243	0.08
124	Bacteria	Actinobacteriota	Actinomycetia	Actinomycetales	Micrococcaceae	NA	NA	0	0	0	0	209	18	0	15	242	0.08
125	Bacteria	Proteobacteria	Gammaproteobacteria	Burkholderiales	Burkholderiaceae	NA	NA	0	0	0	151	81	0	0	9	241	0.08
126	Bacteria	Actinobacteriota	Actinomycetia	Mycobacteriales	Geodermatophilaceae	Geodermatophilus	Geodermatophilus sp000701365(RS_GCF_000701365_1)	0	0	0	0	241	0	0	0	241	0.08
127	Bacteria	Actinobacteriota	Actinomycetia	Actinomycetales	Actinomycetaceae	NA	NA	0	0	0	0	241	0	0	0	241	0.08
128	Bacteria	Proteobacteria	Alphaproteobacteria	Rhizobiales	Beijerinckiaceae	Microvirga	NA	0	0	0	0	239	0	0	0	239	0.08
129	Bacteria	Proteobacteria	Gammaproteobacteria	Burkholderiales	Burkholderiaceae	Lacisediminimonas	Lacisediminimonas profundi(RS_GCF_008831265_1)	0	0	0	0	0	236	0	0	236	0.08
130	Bacteria	Actinobacteriota	Acidimicrobiia	Acidimicrobiales	MedAcidi-G1	UBA3125	NA	0	0	0	0	235	0	0	0	235	0.08
131	Bacteria	Actinobacteriota	Actinomycetia	Mycobacteriales	Geodermatophilaceae	Blastococcus	Blastococcus massiliensis(RS_GCF_000582785_1)	0	0	0	0	235	0	0	0	235	0.08
132	Bacteria	Actinobacteriota	Acidimicrobiia	Acidimicrobiales	MedAcidi-G1	UBA3125	NA	0	0	0	0	234	0	0	0	234	0.08
133	Bacteria	Chloroflexota	Chloroflexia	Thermomicrobiales	UBA6265	CADCWI01	CADCWI01 sp902806355(GB_GCA_902806355_1)	0	0	0	225	0	7	0	0	232	0.07
134	Bacteria	Actinobacteriota	Actinomycetia	Actinomycetales	Cellulomonadaceae	Actinotalea	NA	0	0	0	0	232	0	0	0	232	0.07
135	Bacteria	NA	NA	NA	NA	NA	NA	0	0	0	0	0	229	0	0	229	0.07
136	Bacteria	Actinobacteriota	Actinomycetia	Propionibacteriales	Nocardioidaceae	Nocardioides_B	Nocardioides_B iriomotensis(RS_GCF_004168035_1)	0	0	0	0	227	0	0	0	227	0.07
137	Bacteria	Actinobacteriota	Actinomycetia	Mycobacteriales	Micromonosporaceae	Phytohabitans	Phytohabitans flavus(RS_GCF_011764545_1)	0	0	0	0	227	0	0	0	227	0.07
138	Bacteria	Actinobacteriota	UBA4738	UBA4738	HRBIN12	AC-69	AC-69 sp005885325(GB_GCA_005885325_1)	0	0	0	0	0	227	0	0	227	0.07
139	Bacteria	Bacteroidota	Rhodothermia	Rhodothermales	Rhodothermaceae	MEBICO9517	MEBICO9517 sp003285105(RS_GCF_003285105_1)	0	0	0	160	66	0	0	0	226	0.07
140	Bacteria	Chloroflexota	Chloroflexia	Thermomicrobiales	UBA6265	CADCWI01	CADCWI01 sp902806355(GB_GCA_902806355_1)	0	0	0	223	0	0	0	0	223	0.07
141	Bacteria	Proteobacteria	Alphaproteobacteria	Rhizobiales	Rhizobiaceae	Aureimonas_A	Aureimonas_A sp001425485(RS_GCF_001425485_1)	222	0	0	0	0	0	0	0	222	0.07
142	Bacteria	Bacteroidota	Bacteroidia	Flavobacteriales	Flavobacteriaceae	NA	NA	0	0	0	222	0	0	0	0	222	0.07
143	Bacteria	Proteobacteria	Alphaproteobacteria	Acetobacterales	Acetobacteraceae	Komagataeibacter	NA	0	58	63	33	0	0	65	0	219	0.07
144	Bacteria	Actinobacteriota	Actinomycetia	Mycobacteriales	Geodermatophilaceae	Geodermatophilus	Geodermatophilus sp000701365(RS_GCF_000701365_1)	0	0	0	0	219	0	0	0	219	0.07
145	Bacteria	Actinobacteriota	Actinomycetia	Mycobacteriales	Geodermatophilaceae	Blastococcus	Blastococcus massiliensis(RS_GCF_000582785_1)	0	0	0	0	203	16	0	0	219	0.07
146	Bacteria	Actinobacteriota	Actinomycetia	Mycobacteriales	Geodermatophilaceae	Geodermatophilus	Geodermatophilus sabuli_A(RS_GCF_010686765_1)	0	0	0	0	0	218	0	0	218	0.07
147	Bacteria	Proteobacteria	Alphaproteobacteria	Kiloniellales	Rhodovibrionaceae	NA	NA	0	0	0	216	0	0	0	0	216	0.07
148	Bacteria	Proteobacteria	Alphaproteobacteria	Geminicoccales	Geminicoccaceae	Arboricoccus	Arboricoccus pini(RS_GCF_900187945_1)	0	0	0	215	0	0	0	0	215	0.07
149	Bacteria	Proteobacteria	Alphaproteobacteria	Rhizobiales	Beijerinckiaceae	Microvirga	Microvirga makkahensis(RS_GCF_009830105_1)	0	0	0	0	184	30	0	0	214	0.07
150	Bacteria	Chloroflexota	Chloroflexia	Chloroflexales	Roseiflexaceae	SDU3-3	SDU3-3 sp009268125(RS_GCF_009268125_1)	0	0	0	0	0	214	0	0	214	0.07
151	Bacteria	Proteobacteria	Alphaproteobacteria	Sphingomonadales	Sphingomonadaceae	Sphingomicrobium	Sphingomicrobium rhizophila(RS_GCF_014396585_1)	0	0	0	0	212	0	0	0	212	0.07
152	Bacteria	Actinobacteriota	Actinomycetia	Propionibacteriales	Nocardioidaceae	Nocardioides	NA	0	0	0	0	212	0	0	0	212	0.07
153	Bacteria	Bacteroidota	Bacteroidia	Chitinophagales	Saprospiraceae	Lewinella_A	Lewinella_A lacunae(RS_GCF_014349155_1)	29	21	36	17	38	21	34	15	211	0.07
154	Bacteria	Firmicutes	Bacilli	Bacillales_A	Planococcaceae	Planococcus	Planococcus okeanokoites(RS_GCF_003428875_1)	0	0	0	0	168	0	0	41	209	0.07
155	Bacteria	Deinococcota	Deinococci	Deinococcales	Trueperaceae	MPNL01	MPNL01 sp002239005(GB_GCA_002239005_1)	0	0	0	204	0	4	0	0	208	0.07
156	Bacteria	Chloroflexota	Dehalococcoidia	NA	NA	NA	NA	0	0	0	0	0	208	0	0	208	0.07
157	Bacteria	Actinobacteriota	Actinomycetia	Mycobacteriales	Pseudonocardiaceae	Lentzea	NA	0	0	0	0	207	0	0	0	207	0.07
158	Bacteria	Actinobacteriota	Actinomycetia	Mycobacteriales	Mycobacteriaceae	Dietzia	Dietzia cinnamea_A(RS_GCF_000186325_1)	0	0	0	150	48	8	0	0	206	0.07
159	Bacteria	Firmicutes	Bacilli	Lactobacillales	Carnobacteriaceae	Alkalibacterium	Alkalibacterium sp002500855(RS_GCF_009935905_1)	0	0	0	204	0	0	0	0	204	0.07
160	Bacteria	Proteobacteria	Alphaproteobacteria	Azospirillales	Azospirillaceae	Skermanella	Skermanella pratensis(RS_GCF_008843145_1)	0	0	0	0	181	9	0	14	204	0.07
161	Bacteria	Actinobacteriota	Actinomycetia	Propionibacteriales	Nocardioidaceae	Nocardioides	NA	0	0	0	0	203	0	0	0	203	0.07
162	Bacteria	Proteobacteria	Alphaproteobacteria	Rhizobiales	Rhizobiaceae	NA	NA	0	0	0	122	80	0	0	0	202	0.07
163	Bacteria	Proteobacteria	Alphaproteobacteria	Rhizobiales	Beijerinckiaceae	Microvirga	Microvirga ossetica(RS_GCF_002741015_1)	0	0	0	0	97	104	0	0	201	0.06
164	Bacteria	Actinobacteriota	Actinomycetia	Propionibacteriales	Nocardioidaceae	Nocardioides	NA	0	0	0	0	185	13	0	0	198	0.06
165	Bacteria	Bacteroidota	Bacteroidia	Bacteroidales	Muribaculaceae	CAG-485	CAG-485 sp900547755(GB_GCA_900547755_1)	0	66	61	0	0	0	70	0	197	0.06
166	Bacteria	Gemmatimonadota	Gemmatimonadetes	Gemmatimonadales	GWC2-71-9	NA	NA	0	0	0	0	0	196	0	0	196	0.06
167	Bacteria	Proteobacteria	Gammaproteobacteria	Xanthomonadales	Xanthomonadaceae	Luteimonas	NA	0	0	0	0	195	0	0	0	195	0.06
168	Bacteria	Actinobacteriota	Rubrobacteria	Rubrobacterales	Rubrobacteraceae	NA	NA	0	0	0	0	0	193	0	0	193	0.06
169	Bacteria	Proteobacteria	Alphaproteobacteria	Azospirillales	Azospirillaceae	Indioceanicola	Indioceanicola profundi(RS_GCF_003568845_1)	0	0	0	0	174	17	0	0	191	0.06
170	Bacteria	Methylomirabilota	Methylomirabilia	Rokubacteriales	GWA2-73-35	NA	NA	0	0	0	0	0	189	0	0	189	0.06
171	Bacteria	Proteobacteria	Alphaproteobacteria	Acetobacterales	Acetobacteraceae	Roseomonas	Roseomonas sp000245075(RS_GCF_000245075_1)	0	0	0	0	183	0	0	5	188	0.06
172	Bacteria	Proteobacteria	Alphaproteobacteria	Rhizobiales	Beijerinckiaceae	Microvirga	NA	0	0	0	0	157	31	0	0	188	0.06
173	Bacteria	Actinobacteriota	Actinomycetia	Mycobacteriales	Geodermatophilaceae	Blastococcus	NA	0	0	0	0	184	0	0	0	184	0.06
174	Bacteria	Actinobacteriota	Actinomycetia	Euzebyales	Egibacteraceae	WHTC01	WHTC01 sp009379795(GB_GCA_009379795_1)	0	0	0	0	184	0	0	0	184	0.06
175	Bacteria	Firmicutes	Bacilli	Bacillales_B	DSM-18226	NA	NA	0	0	0	114	0	69	0	0	183	0.06
176	Bacteria	Actinobacteriota	Acidimicrobiia	Acidimicrobiales	AC-14	AC-14	AC-14 sp005888325(GB_GCA_005888325_1)	0	0	0	0	151	32	0	0	183	0.06
177	Bacteria	Proteobacteria	Gammaproteobacteria	Burkholderiales	Chitinibacteraceae	Chitinibacter	Chitinibacter fontanus(RS_GCF_013423785_1)	0	47	52	28	0	0	54	0	181	0.06
178	Bacteria	Actinobacteriota	Actinomycetia	Streptosporangiales	Streptosporangiaceae	Nocardiopsis	Nocardiopsis lucentensis(RS_GCF_000341125_1)	0	0	0	178	3	0	0	0	181	0.06
179	Bacteria	Proteobacteria	Alphaproteobacteria	Rhizobiales	Methyloligellaceae	Methyloceanibacter	NA	0	0	0	0	0	146	0	35	181	0.06
180	Bacteria	Actinobacteriota	Actinomycetia	Mycobacteriales	Geodermatophilaceae	NA	NA	0	0	0	0	154	26	0	0	180	0.06
181	Bacteria	Chloroflexota	Ellin6529	CSP1-4	CSP1-4	UBA5189	UBA5189 sp013822395(GB_GCA_013822395_1)	0	0	0	0	0	0	0	180	180	0.06
182	Bacteria	Proteobacteria	Alphaproteobacteria	Rhizobiales	Beijerinckiaceae	Microvirga	NA	0	0	0	0	0	179	0	0	179	0.06
183	Bacteria	Actinobacteriota	Actinomycetia	Streptomycetales	Streptomycetaceae	Streptomyces	NA	0	0	0	0	0	0	0	179	179	0.06
184	Bacteria	Bacteroidota	Rhodothermia	Rhodothermales	Rhodothermaceae	MEBICO9517	MEBICO9517 sp003285105(RS_GCF_003285105_1)	0	0	0	178	0	0	0	0	178	0.06
185	Bacteria	Actinobacteriota	Actinomycetia	Actinomycetales	Micrococcaceae	Enteractinococcus	Enteractinococcus helveticum(RS_GCF_001657475_1)	0	0	0	177	0	0	0	0	177	0.06
186	Bacteria	Chloroflexota	Chloroflexia	NA	NA	NA	NA	0	0	0	0	127	0	0	50	177	0.06
187	Bacteria	Actinobacteriota	Actinomycetia	Propionibacteriales	Nocardioidaceae	Nocardioides	NA	0	0	0	0	176	0	0	0	176	0.06
188	Bacteria	Actinobacteriota	Actinomycetia	Mycobacteriales	Geodermatophilaceae	Geodermatophilus	Geodermatophilus endophyticus(RS_GCF_900110555_1)	0	0	0	0	174	0	0	0	174	0.06
189	Bacteria	Firmicutes	Bacilli	Bacillales_B	DSM-18226	Robertmurraya	NA	0	0	0	0	157	17	0	0	174	0.06
190	Bacteria	Actinobacteriota	Actinomycetia	Actinomycetales	Microbacteriaceae	Chryseoglobus	Chryseoglobus sp002813345(RS_GCF_002813345_1)	0	0	0	0	172	0	0	0	172	0.06
191	Bacteria	Actinobacteriota	Actinomycetia	Propionibacteriales	Nocardioidaceae	NA	NA	0	0	0	0	0	171	0	0	171	0.06
192	Bacteria	Proteobacteria	Alphaproteobacteria	Rhizobiales	Beijerinckiaceae	Microvirga	NA	0	0	0	0	170	0	0	0	170	0.05
193	Bacteria	Actinobacteriota	Actinomycetia	Mycobacteriales	Pseudonocardiaceae	Saccharomonospora	NA	0	0	0	169	0	0	0	0	169	0.05
194	Bacteria	Proteobacteria	Alphaproteobacteria	Rhizobiales	Methylopilaceae	Ga0077545	Ga0077545 sp003347645(RS_GCF_003347645_1)	159	0	9	0	0	0	0	0	168	0.05
195	Bacteria	Proteobacteria	Alphaproteobacteria	Sphingomonadales	Sphingomonadaceae	Croceibacterium	NA	0	0	0	0	168	0	0	0	168	0.05
196	Bacteria	Actinobacteriota	Actinomycetia	Propionibacteriales	Nocardioidaceae	Nocardioides_B	Nocardioides_B iriomotensis(RS_GCF_004168035_1)	0	0	0	0	114	17	0	37	168	0.05
197	Bacteria	Proteobacteria	Alphaproteobacteria	Sphingomonadales	Sphingomonadaceae	NA	NA	0	0	166	0	0	0	0	0	166	0.05
198	Bacteria	Chloroflexota	Chloroflexia	Thermomicrobiales	UBA6265	CADCWI01	CADCWI01 sp902806355(GB_GCA_902806355_1)	0	0	9	80	77	0	0	0	166	0.05
199	Bacteria	Proteobacteria	Gammaproteobacteria	Pseudomonadales	NA	NA	NA	0	0	0	97	69	0	0	0	166	0.05
200	Bacteria	Proteobacteria	Gammaproteobacteria	Burkholderiales	Burkholderiaceae	Sphaerotilus	Sphaerotilus montanus(RS_GCF_013410775_1)	0	41	31	33	0	0	58	0	163	0.05
201	Bacteria	Actinobacteriota	Actinomycetia	Actinomycetales	Micrococcaceae	Pseudarthrobacter	Pseudarthrobacter chlorophenolicus(RS_GCF_000022025_1)	0	0	0	0	163	0	0	0	163	0.05
202	Bacteria	Proteobacteria	NA	NA	NA	NA	NA	162	0	0	0	0	0	0	0	162	0.05
203	Bacteria	Actinobacteriota	Actinomycetia	Mycobacteriales	Pseudonocardiaceae	Saccharopolyspora	Saccharopolyspora hordei(RS_GCF_013410345_1)	0	0	162	0	0	0	0	0	162	0.05
204	Bacteria	Proteobacteria	Alphaproteobacteria	Rhodobacterales	Rhodobacteraceae	Rubellimicrobium	Rubellimicrobium sp902805995(GB_GCA_902805995_1)	0	0	0	0	23	136	0	0	159	0.05
205	Bacteria	Actinobacteriota	Actinomycetia	Actinomycetales	Microbacteriaceae	Curtobacterium	Curtobacterium luteum_A(RS_GCF_001475545_1)	0	0	158	0	0	0	0	0	158	0.05
206	Bacteria	Actinobacteriota	Actinomycetia	Mycobacteriales	Geodermatophilaceae	Geodermatophilus	Geodermatophilus obscurus_B(RS_GCF_900115395_1)	0	0	0	0	158	0	0	0	158	0.05
207	Bacteria	Chloroflexota	Chloroflexia	Thermomicrobiales	UBA6265	CADCWI01	CADCWI01 sp902806355(GB_GCA_902806355_1)	0	0	0	0	158	0	0	0	158	0.05
208	Bacteria	Firmicutes	Bacilli	Bacillales_B	Domibacillaceae	Domibacillus	NA	0	0	0	0	158	0	0	0	158	0.05
209	Bacteria	Proteobacteria	Alphaproteobacteria	Rhizobiales	Beijerinckiaceae	Microvirga	NA	0	0	0	0	157	0	0	0	157	0.05
210	Bacteria	Desulfobacterota	Binatia	Bin18	Bin18	JABFSC01	JABFSC01 sp009692435(GB_GCA_009692435_1)	0	0	0	0	0	157	0	0	157	0.05
211	Bacteria	Proteobacteria	Alphaproteobacteria	Sphingomonadales	Sphingomonadaceae	Sphingomonas_G	NA	156	0	0	0	0	0	0	0	156	0.05
212	Bacteria	Proteobacteria	Alphaproteobacteria	Rhizobiales	Devosiaceae	Devosia	Devosia submarina(RS_GCF_003056345_1)	0	0	24	0	122	0	0	10	156	0.05
213	Bacteria	Proteobacteria	Alphaproteobacteria	Kiloniellales	NA	NA	NA	0	0	0	155	0	0	0	0	155	0.05
214	Bacteria	Proteobacteria	Alphaproteobacteria	Sphingomonadales	Sphingomonadaceae	Sphingomicrobium	NA	0	0	0	0	155	0	0	0	155	0.05
215	Bacteria	NA	NA	NA	NA	NA	NA	0	0	0	0	0	155	0	0	155	0.05
216	Bacteria	Proteobacteria	NA	NA	NA	NA	NA	0	0	152	0	0	0	0	0	152	0.05
217	Bacteria	Actinobacteriota	Actinomycetia	Streptomycetales	Streptomycetaceae	Streptomyces	NA	0	0	152	0	0	0	0	0	152	0.05
218	Bacteria	Firmicutes	Bacilli	Bacillales_B	DSM-18226	Niallia	Niallia circulans_B(RS_GCF_007273535_1)	0	0	0	112	40	0	0	0	152	0.05
219	Bacteria	Bacteroidota	Bacteroidia	Cytophagales	Cyclobacteriaceae	Fulvivirga	Fulvivirga imtechensis(RS_GCF_000331535_1)	0	0	0	0	152	0	0	0	152	0.05
220	Bacteria	Proteobacteria	Alphaproteobacteria	Rhizobiales	Beijerinckiaceae	NA	NA	0	0	0	0	135	17	0	0	152	0.05
221	Bacteria	Actinobacteriota	Actinomycetia	Streptomycetales	Streptomycetaceae	Streptomyces	NA	0	0	0	0	0	152	0	0	152	0.05
222	Bacteria	Firmicutes	Bacilli	Bacillales	NA	NA	NA	0	0	0	0	0	151	0	0	151	0.05
223	Bacteria	Actinobacteriota	Acidimicrobiia	UBA5794	ZC4RG35	SZUA-217	SZUA-217 sp004356805(GB_GCA_004356805_1)	0	0	0	0	0	0	0	151	151	0.05
224	Bacteria	Proteobacteria	Alphaproteobacteria	Sphingomonadales	Sphingomonadaceae	Sphingomonas	NA	150	0	0	0	0	0	0	0	150	0.05
225	Bacteria	Actinobacteriota	Actinomycetia	Propionibacteriales	Nocardioidaceae	Nocardioides	Nocardioides sp011250565(RS_GCF_011250565_1)	0	0	0	0	149	0	0	0	149	0.05
226	Bacteria	Proteobacteria	Alphaproteobacteria	Sphingomonadales	Sphingomonadaceae	NA	NA	0	0	0	0	142	0	0	7	149	0.05
227	Bacteria	Proteobacteria	Alphaproteobacteria	Rhizobiales	NA	NA	NA	0	0	0	0	148	0	0	0	148	0.05
228	Bacteria	NA	NA	NA	NA	NA	NA	0	0	0	0	0	147	0	0	147	0.05
229	Bacteria	Acidobacteriota	Vicinamibacteria	Vicinamibacterales	2-12-FULL-66-21	JACDCA01	JACDCA01 sp013817065(GB_GCA_013817065_1)	0	0	0	0	146	0	0	0	146	0.05
230	Bacteria	Firmicutes	Bacilli	Aneurinibacillales	Aneurinibacillaceae	Aneurinibacillus	Aneurinibacillus migulanus(RS_GCF_001274715_1)	0	0	0	0	0	146	0	0	146	0.05
231	Bacteria	Actinobacteriota	Actinomycetia	Propionibacteriales	Nocardioidaceae	Nocardioides	NA	0	0	0	0	0	0	0	146	146	0.05
232	Bacteria	Actinobacteriota	Actinomycetia	Actinomycetales	Cellulomonadaceae	Xylanimonas	Xylanimonas cellulosilytica(RS_GCF_000024965_1)	0	0	0	0	0	0	0	146	146	0.05
233	Bacteria	Bacteroidota	Bacteroidia	Cytophagales	NA	NA	NA	0	0	0	0	145	0	0	0	145	0.05
234	Bacteria	Actinobacteriota	UBA4738	CADDZG01	CADDZG01	CADDZG01	CADDZG01 sp902812355(RS_GCF_902812355_1)	0	0	0	0	0	145	0	0	145	0.05
235	Bacteria	Actinobacteriota	Actinomycetia	Mycobacteriales	Geodermatophilaceae	Blastococcus	Blastococcus sp000620185(RS_GCF_000620185_1)	0	0	0	0	144	0	0	0	144	0.05
236	Bacteria	Proteobacteria	Alphaproteobacteria	Rhizobiales	Rhizobiaceae	Aureimonas_A	Aureimonas_A sp001425485(RS_GCF_001425485_1)	0	143	0	0	0	0	0	0	143	0.05
237	Bacteria	Actinobacteriota	Actinomycetia	Actinomycetales	Micrococcaceae	Arthrobacter_B	Arthrobacter_B luteolus(RS_GCF_001552075_1)	0	0	0	0	143	0	0	0	143	0.05
238	Bacteria	Actinobacteriota	Actinomycetia	Streptomycetales	Streptomycetaceae	Streptomyces	Streptomyces globosus(RS_GCF_003325375_1)	0	0	0	0	0	0	0	143	143	0.05
239	Bacteria	Proteobacteria	Alphaproteobacteria	Sphingomonadales	Sphingomonadaceae	Croceibacterium	Croceibacterium mercuriale(RS_GCF_000802385_1)	0	0	0	8	134	0	0	0	142	0.05
240	Bacteria	Proteobacteria	Alphaproteobacteria	Caulobacterales	Caulobacteraceae	NA	NA	0	0	0	0	142	0	0	0	142	0.05
241	Bacteria	Actinobacteriota	Actinomycetia	Mycobacteriales	Geodermatophilaceae	Geodermatophilus	Geodermatophilus obscurus(RS_GCF_000025345_1)	0	0	0	0	142	0	0	0	142	0.05
242	Bacteria	Actinobacteriota	Actinomycetia	Propionibacteriales	Nocardioidaceae	Nocardioides	Nocardioides marinus(RS_GCF_013408145_1)	0	0	0	0	142	0	0	0	142	0.05
243	Bacteria	Firmicutes	Bacilli	Aneurinibacillales	Aneurinibacillaceae	Aneurinibacillus	NA	0	0	0	0	0	142	0	0	142	0.05
244	Bacteria	Bacteroidota	Bacteroidia	Bacteroidales	Bacteroidaceae	Prevotellamassilia	Prevotellamassilia sp002933955(RS_GCF_002933955_1)	26	15	18	9	24	14	14	20	140	0.05
245	Bacteria	Bacteroidota	Bacteroidia	Chitinophagales	Chitinophagaceae	NA	NA	2	0	0	0	133	5	0	0	140	0.05
246	Bacteria	Actinobacteriota	Actinomycetia	Mycobacteriales	Geodermatophilaceae	Geodermatophilus	Geodermatophilus obscurus(RS_GCF_000025345_1)	0	0	0	0	140	0	0	0	140	0.05
247	Bacteria	Actinobacteriota	Actinomycetia	Mycobacteriales	Geodermatophilaceae	Blastococcus	Blastococcus sp000620185(RS_GCF_000620185_1)	0	0	0	0	138	0	0	0	138	0.04
248	Bacteria	Proteobacteria	Alphaproteobacteria	Azospirillales	Azospirillaceae	NA	NA	0	0	0	0	91	47	0	0	138	0.04
249	Bacteria	Actinobacteriota	Actinomycetia	Streptomycetales	Streptomycetaceae	Streptomyces	NA	0	0	137	0	0	0	0	0	137	0.04
250	Bacteria	Chloroflexota	Ellin6529	QHBO01	QHBO01	QHBO01	QHBO01 sp003243965(GB_GCA_003243965_1)	0	0	0	0	0	0	0	136	136	0.04
251	Bacteria	Proteobacteria	Alphaproteobacteria	Rhizobiales	Devosiaceae	Devosia	NA	42	0	93	0	0	0	0	0	135	0.04
252	Bacteria	Actinobacteriota	Actinomycetia	Mycobacteriales	Micromonosporaceae	NA	NA	0	0	0	0	135	0	0	0	135	0.04
253	Bacteria	Actinobacteriota	Actinomycetia	Actinomycetales	Microbacteriaceae	NA	NA	0	0	0	0	135	0	0	0	135	0.04
254	Bacteria	Actinobacteriota	Actinomycetia	Actinomycetales	Micrococcaceae	NA	NA	0	0	0	0	87	48	0	0	135	0.04
255	Bacteria	Actinobacteriota	Actinomycetia	Mycobacteriales	Micromonosporaceae	NA	NA	0	0	0	0	134	0	0	0	134	0.04
256	Bacteria	Proteobacteria	Alphaproteobacteria	Rhizobiales	Beijerinckiaceae	Microvirga	Microvirga brassicacearum(RS_GCF_008757455_1)	0	0	0	0	110	24	0	0	134	0.04
257	Bacteria	Proteobacteria	Alphaproteobacteria	Sphingomonadales	Sphingomonadaceae	Sphingobium_A	Sphingobium_A sp003590775(RS_GCF_003590775_1)	0	0	0	0	105	29	0	0	134	0.04
258	Bacteria	Proteobacteria	Alphaproteobacteria	Rhizobiales	Hyphomicrobiaceae	NA	NA	0	0	0	0	0	0	0	133	133	0.04
259	Bacteria	Myxococcota	Polyangia	Polyangiales	NA	NA	NA	4	0	0	0	128	0	0	0	132	0.04
260	Bacteria	Gemmatimonadota	Gemmatimonadetes	Longimicrobiales	Longimicrobiaceae	Longimicrobium	Longimicrobium sp902805735(GB_GCA_902805735_1)	0	0	0	0	132	0	0	0	132	0.04
261	Bacteria	Firmicutes	Bacilli	Lactobacillales	Aerococcaceae	NA	NA	0	0	0	131	0	0	0	0	131	0.04
262	Bacteria	Actinobacteriota	Actinomycetia	Actinomycetales	Cellulomonadaceae	Cellulomonas	NA	0	0	0	0	131	0	0	0	131	0.04
263	Bacteria	Proteobacteria	Gammaproteobacteria	Burkholderiales	Burkholderiaceae	Noviherbaspirillum	Noviherbaspirillum sp004804275(RS_GCF_004804275_1)	0	0	0	0	131	0	0	0	131	0.04
264	Bacteria	Gemmatimonadota	Gemmatimonadetes	Gemmatimonadales	Gemmatimonadaceae	UBA4720	UBA4720 sp902812375(RS_GCF_902812375_1)	0	0	0	0	131	0	0	0	131	0.04
265	Bacteria	Proteobacteria	Gammaproteobacteria	Nitrococcales	AK92	S0819	S0819 sp009295635(RS_GCF_009295635_1)	0	0	0	130	0	0	0	0	130	0.04
266	Bacteria	Actinobacteriota	Actinomycetia	Mycobacteriales	Mycobacteriaceae	Corynebacterium	NA	0	0	0	130	0	0	0	0	130	0.04
267	Bacteria	Proteobacteria	Alphaproteobacteria	Azospirillales	Azospirillaceae	Indioceanicola	Indioceanicola profundi(RS_GCF_003568845_1)	0	0	0	0	130	0	0	0	130	0.04
268	Bacteria	Proteobacteria	Alphaproteobacteria	Acetobacterales	Acetobacteraceae	NA	NA	0	0	0	0	125	5	0	0	130	0.04
269	Bacteria	Proteobacteria	Alphaproteobacteria	Sphingomonadales	Sphingomonadaceae	Sphingomonas	Sphingomonas sp014194975(RS_GCF_014194975_1)	129	0	0	0	0	0	0	0	129	0.04
270	Bacteria	Actinobacteriota	Rubrobacteria	Rubrobacterales	Rubrobacteraceae	SCSIO-52909	SCSIO-52909 sp902812425(RS_GCF_902812425_1)	0	0	0	0	0	129	0	0	129	0.04
271	Bacteria	Proteobacteria	Alphaproteobacteria	Sphingomonadales	Sphingomonadaceae	Sphingomicrobium	Sphingomicrobium sediminicola(RS_GCF_014489515_1)	0	0	0	0	0	0	0	127	127	0.04
272	Bacteria	Actinobacteriota	Acidimicrobiia	UBA5794	ZC4RG35	SZUA-217	SZUA-217 sp004356805(GB_GCA_004356805_1)	0	0	0	0	0	0	0	127	127	0.04
273	Bacteria	Actinobacteriota	Actinomycetia	Mycobacteriales	Geodermatophilaceae	Modestobacter	Modestobacter muralis(RS_GCF_010682105_1)	0	0	0	0	126	0	0	0	126	0.04
274	Bacteria	Actinobacteriota	Actinomycetia	Actinomycetales	Quadrisphaeraceae	Quadrisphaera	NA	0	0	0	0	126	0	0	0	126	0.04
275	Bacteria	Actinobacteriota	Actinomycetia	Actinomycetales	Micrococcaceae	Kocuria	Kocuria polaris_A(RS_GCF_001483755_1)	0	0	0	0	35	32	0	59	126	0.04
276	Bacteria	Gemmatimonadota	Gemmatimonadetes	Gemmatimonadales	GWC2-71-9	JABFSM01	JABFSM01 sp009692115(GB_GCA_009692115_1)	0	0	0	0	0	126	0	0	126	0.04
277	Bacteria	Proteobacteria	Gammaproteobacteria	Xanthomonadales	NA	NA	NA	0	0	0	0	125	0	0	0	125	0.04
278	Bacteria	Actinobacteriota	Actinomycetia	Mycobacteriales	Geodermatophilaceae	NA	NA	0	0	0	0	0	125	0	0	125	0.04
279	Bacteria	NA	NA	NA	NA	NA	NA	0	0	0	0	0	125	0	0	125	0.04
280	Bacteria	Acidobacteriota	Blastocatellia	UBA7656	UBA7656	QHVH01	QHVH01 sp003222245(GB_GCA_003222245_1)	0	0	0	0	0	124	0	0	124	0.04
281	Bacteria	Proteobacteria	Alphaproteobacteria	Rhizobiales	Rhizobiaceae	Aureimonas_A	Aureimonas_A sp001425485(RS_GCF_001425485_1)	0	0	0	0	0	0	124	0	124	0.04
282	Bacteria	Actinobacteriota	Actinomycetia	Propionibacteriales	Propionibacteriaceae	Cutibacterium	Cutibacterium humerusii(RS_GCF_000204235_1)	0	0	0	0	123	0	0	0	123	0.04
283	Bacteria	Proteobacteria	Gammaproteobacteria	Burkholderiales	Burkholderiaceae	Noviherbaspirillum	NA	0	0	0	0	123	0	0	0	123	0.04
284	Bacteria	Chloroflexota	Ellin6529	QHBO01	QHBO01	QHBO01	QHBO01 sp003243965(GB_GCA_003243965_1)	0	0	0	0	0	0	0	123	123	0.04
285	Bacteria	Bacteroidota	Bacteroidia	Chitinophagales	Saprospiraceae	GYS-P2D	GYS-P2D sp902609095(GB_GCA_902609095_1)	33	0	12	24	0	23	27	3	122	0.04
286	Bacteria	Firmicutes	Bacilli	Bacillales_D	Amphibacillaceae	Ornithinibacillus	Ornithinibacillus halophilus(RS_GCF_900129485_1)	0	0	0	122	0	0	0	0	122	0.04
287	Bacteria	Actinobacteriota	Actinomycetia	Mycobacteriales	Mycobacteriaceae	Corynebacterium	Corynebacterium maris(RS_GCF_000442645_1)	0	0	0	90	0	32	0	0	122	0.04
288	Bacteria	Actinobacteriota	Actinomycetia	Mycobacteriales	Pseudonocardiaceae	Pseudonocardia	NA	0	0	0	0	122	0	0	0	122	0.04
289	Bacteria	Actinobacteriota	Actinomycetia	Mycobacteriales	Micromonosporaceae	NA	NA	0	0	0	0	0	122	0	0	122	0.04
290	Bacteria	Bacteroidota	Bacteroidia	Cytophagales	Hymenobacteraceae	Hymenobacter	Hymenobacter sp002154225(RS_GCF_002154225_1)	121	0	0	0	0	0	0	0	121	0.04
291	Bacteria	Actinobacteriota	Actinomycetia	Mycobacteriales	Mycobacteriaceae	Dietzia	Dietzia aerolata(RS_GCF_014144865_1)	0	0	0	121	0	0	0	0	121	0.04
292	Bacteria	Bacteroidota	Bacteroidia	Chitinophagales	Saprospiraceae	GYS-P2D	GYS-P2D sp902609095(GB_GCA_902609095_1)	28	36	0	0	30	0	26	0	120	0.04
293	Bacteria	Chloroflexota	Chloroflexia	Thermomicrobiales	UBA6265	CADCWI01	CADCWI01 sp902806355(GB_GCA_902806355_1)	0	0	0	120	0	0	0	0	120	0.04
294	Bacteria	Bacteroidota	Bacteroidia	Cytophagales	NA	NA	NA	0	0	0	16	104	0	0	0	120	0.04
295	Bacteria	Actinobacteriota	Actinomycetia	Mycobacteriales	Geodermatophilaceae	Blastococcus	Blastococcus atacamensis(RS_GCF_002938425_1)	0	0	0	0	120	0	0	0	120	0.04
296	Bacteria	Firmicutes	Bacilli	Bacillales	SA4	Bacillus_BS	Bacillus_BS sp008364785(GB_GCA_008364785_1)	0	0	0	0	0	120	0	0	120	0.04
297	Bacteria	Proteobacteria	Gammaproteobacteria	Enterobacterales	Enterobacteriaceae	NA	NA	0	0	119	0	0	0	0	0	119	0.04
298	Bacteria	Actinobacteriota	Actinomycetia	Actinomycetales	Micrococcaceae	Pseudarthrobacter	NA	0	0	0	0	97	0	0	22	119	0.04
299	Bacteria	Chloroflexota	Ellin6529	QHBO01	QHBO01	QHBO01	QHBO01 sp003243965(GB_GCA_003243965_1)	0	0	0	0	0	0	0	119	119	0.04
300	Bacteria	Actinobacteriota	Acidimicrobiia	UBA5794	ZC4RG35	SZUA-217	SZUA-217 sp004356805(GB_GCA_004356805_1)	0	0	0	0	0	0	0	119	119	0.04
301	Bacteria	Gemmatimonadota	Gemmatimonadetes	Gemmatimonadales	Gemmatimonadaceae	UBA4720	UBA4720 sp902812375(RS_GCF_902812375_1)	0	0	0	0	118	0	0	0	118	0.04
302	Bacteria	Chloroflexota	Dehalococcoidia	WHTO01	WHTO01	WHTO01	WHTO01 sp009377665(GB_GCA_009377665_1)	0	0	0	0	0	118	0	0	118	0.04
303	Bacteria	Actinobacteriota	UBA4738	UBA4738	HRBIN12	AC-51	NA	0	0	0	0	0	0	0	117	117	0.04
304	Bacteria	Bacteroidota	Rhodothermia	Rhodothermales	Rhodothermaceae	MEBICO9517	MEBICO9517 sp003285105(RS_GCF_003285105_1)	0	0	0	69	47	0	0	0	116	0.04
305	Bacteria	Actinobacteriota	UBA4738	AC-67	AC-67	AC-67	AC-67 sp005884515(GB_GCA_005884515_1)	0	0	0	0	0	116	0	0	116	0.04
306	Bacteria	Proteobacteria	Gammaproteobacteria	Pseudomonadales	Halomonadaceae	Halomonas	NA	0	0	0	115	0	0	0	0	115	0.04
307	Bacteria	Proteobacteria	Alphaproteobacteria	Rhizobiales	Rhizobiaceae	Mesorhizobium	NA	0	0	0	0	115	0	0	0	115	0.04
308	Bacteria	Proteobacteria	Alphaproteobacteria	Rhizobiales	Rhizobiaceae	Aureimonas_A	Aureimonas_A sp001425485(RS_GCF_001425485_1)	0	0	0	0	0	0	114	0	114	0.04
309	Bacteria	Firmicutes	Bacilli	Lactobacillales	Carnobacteriaceae	Alkalibacterium	Alkalibacterium sp002500855(RS_GCF_009935905_1)	0	0	0	113	0	0	0	0	113	0.04
310	Bacteria	Actinobacteriota	Actinomycetia	Actinomycetales	Actinomycetaceae	NA	NA	0	0	0	113	0	0	0	0	113	0.04
311	Bacteria	Actinobacteriota	Actinomycetia	Propionibacteriales	Nocardioidaceae	Nocardioides	NA	0	0	0	0	113	0	0	0	113	0.04
312	Bacteria	Proteobacteria	Gammaproteobacteria	Enterobacterales	Enterobacteriaceae	NA	NA	0	0	111	0	0	0	0	0	111	0.04
313	Bacteria	Firmicutes	Bacilli	Bacillales_D	Amphibacillaceae	Oceanobacillus	NA	0	0	0	0	0	0	0	111	111	0.04
314	Bacteria	Proteobacteria	Gammaproteobacteria	Enterobacterales	Pasteurellaceae	Actinobacillus_A	Actinobacillus_A porcitonsillarum(RS_GCF_003101015_1)	8	11	31	8	8	7	20	17	110	0.04
315	Bacteria	Bacteroidota	Bacteroidia	Cytophagales	Cyclobacteriaceae	Aquiflexum	Aquiflexum sp003316845(RS_GCF_003316845_1)	0	0	0	109	0	0	0	0	109	0.04
316	Bacteria	Cyanobacteria	Sericytochromatia	S15B-MN24	UBA4093	UBA4093	UBA4093 sp002083825(GB_GCA_002083825_1)	0	0	0	0	109	0	0	0	109	0.04
317	Bacteria	Actinobacteriota	UBA4738	NA	NA	NA	NA	0	0	0	0	0	109	0	0	109	0.04
318	Bacteria	Acidobacteriota	Vicinamibacteria	Vicinamibacterales	NA	NA	NA	0	0	0	0	0	0	0	109	109	0.04
319	Bacteria	Firmicutes	Bacilli	Bacillales_A	Planococcaceae	Planococcus	NA	0	0	0	108	0	0	0	0	108	0.03
320	Bacteria	Firmicutes	Bacilli	Paenibacillales	Paenibacillaceae	NA	NA	0	0	0	0	108	0	0	0	108	0.03
321	Bacteria	Actinobacteriota	UBA4738	CADDZG01	CADDZG01	CADDZG01	CADDZG01 sp902812355(RS_GCF_902812355_1)	0	0	0	0	0	108	0	0	108	0.03
322	Bacteria	Proteobacteria	Gammaproteobacteria	Burkholderiales	Burkholderiaceae	Kinneretia	Kinneretia asaccharophila(RS_GCF_004362405_1)	0	32	20	23	0	0	32	0	107	0.03
323	Bacteria	Proteobacteria	Gammaproteobacteria	Enterobacterales	Aeromonadaceae	Aeromonas	NA	0	24	28	22	0	0	33	0	107	0.03
324	Bacteria	Actinobacteriota	Actinomycetia	Mycobacteriales	Mycobacteriaceae	Rhodococcus	Rhodococcus zopfii(RS_GCF_001895025_1)	0	0	0	0	0	0	0	107	107	0.03
325	Bacteria	Proteobacteria	Alphaproteobacteria	Acetobacterales	Acetobacteraceae	Roseomonas_A	Roseomonas_A sp003173615(RS_GCF_003173615_1)	106	0	0	0	0	0	0	0	106	0.03
326	Bacteria	Firmicutes	Bacilli	Bacillales_D	Amphibacillaceae	Oceanobacillus	Oceanobacillus profundus(RS_GCF_003515705_1)	0	0	0	106	0	0	0	0	106	0.03
327	Bacteria	Chloroflexota	Chloroflexia	Thermomicrobiales	UBA6265	CADCWI01	CADCWI01 sp902806355(GB_GCA_902806355_1)	0	0	0	106	0	0	0	0	106	0.03
328	Bacteria	Actinobacteriota	Actinomycetia	Euzebyales	Egibacteraceae	WHTC01	WHTC01 sp009379795(GB_GCA_009379795_1)	0	0	0	0	106	0	0	0	106	0.03
329	Bacteria	Actinobacteriota	Actinomycetia	Mycobacteriales	Geodermatophilaceae	Geodermatophilus	Geodermatophilus obscurus(RS_GCF_000025345_1)	0	0	0	0	106	0	0	0	106	0.03
330	Bacteria	Proteobacteria	Alphaproteobacteria	Rhizobiales	Beijerinckiaceae	Microvirga	NA	0	0	0	0	106	0	0	0	106	0.03
331	Bacteria	Actinobacteriota	Actinomycetia	Mycobacteriales	Pseudonocardiaceae	Pseudonocardia	Pseudonocardia asaccharolytica(RS_GCF_000423625_1)	0	0	0	0	0	0	0	106	106	0.03
332	Bacteria	Bacteroidota	Bacteroidia	Cytophagales	172606-1	172606-1	172606-1 sp010119975(RS_GCF_010119975_1)	0	0	0	0	104	0	0	0	104	0.03
333	Bacteria	Actinobacteriota	Actinomycetia	Mycobacteriales	Geodermatophilaceae	Geodermatophilus	Geodermatophilus obscurus(RS_GCF_000025345_1)	0	0	0	0	104	0	0	0	104	0.03
334	Bacteria	Actinobacteriota	Actinomycetia	Actinomycetales	Kineococcaceae	Kineococcus	Kineococcus sp009906795(RS_GCF_009906795_1)	0	0	0	0	77	27	0	0	104	0.03
335	Bacteria	Proteobacteria	Gammaproteobacteria	Pseudomonadales	Cellvibrionaceae	Microbulbifer	Microbulbifer donghaiensis(RS_GCF_900129095_1)	0	0	0	0	0	0	0	104	104	0.03
336	Bacteria	Desulfobacterota	UBA1144	RKRQ01	RKRQ01	RKRQ01	NA	0	0	0	0	0	102	0	0	102	0.03
337	Bacteria	Actinobacteriota	Actinomycetia	Actinomycetales	Microbacteriaceae	Microbacterium	NA	0	0	67	0	0	0	0	34	101	0.03
338	Bacteria	Deinococcota	Deinococci	Deinococcales	Deinococcaceae	Deinococcus	NA	0	0	0	0	0	101	0	0	101	0.03
339	Bacteria	Patescibacteria	Saccharimonadia	Saccharimonadales	Saccharimonadaceae	UBA5946	UBA5946 sp002434045(GB_GCA_002434045_1)	0	0	0	0	100	0	0	0	100	0.03
340	Bacteria	Actinobacteriota	Thermoleophilia	Solirubrobacterales	Solirubrobacteraceae	Solirubrobacter	Solirubrobacter soli(RS_GCF_000423665_1)	0	0	0	0	100	0	0	0	100	0.03
341	Bacteria	Actinobacteriota	Acidimicrobiia	UBA5794	ZC4RG35	SZUA-217	SZUA-217 sp004356805(GB_GCA_004356805_1)	0	0	0	0	0	0	0	100	100	0.03
342	Bacteria	NA	NA	NA	NA	NA	NA	0	0	0	0	0	0	0	100	100	0.03
343	Bacteria	Actinobacteriota	Thermoleophilia	Gaiellales	Gaiellaceae	Palsa-739	Palsa-739 sp003139545(GB_GCA_003139545_1)	0	0	0	0	0	0	0	100	100	0.03
344	Others	Others	Others	Others	Others	Others	Others	1835	774	4792	9702	9836	22871	1078	22750	73638	23.7454
